# Supplementary material for: Comparative transcriptomic insights into the evolution of vertebrate photoreceptor types
Source: Curr Biol. Author manuscript; Available in PMC 2026 Jul 4. (PMC13332834; doi:10.1016/j.cub.2025.03.060)
Supplement: Supp Table 1 [file NIHMS2182580-supplement-Supp_Table_1.xlsx]

## Sheet: opsins
	Zebrafish			Chicken			Lizard			Opossum			Squirrel			Human
Type	Opsin	Found opsin	Found type	Opsin	Found opsin	Found type	Opsin	Found opsin	Found type	Opsin	Found opsin	Found type	Opsin	Found opsin	Found type	Opsin	Found opsin	Found type
UV	opn1sw1	Yes	Yes	OPN1SW	Yes	Yes	OPN1SW	Yes	Yes	OPN1SW	Yes	Yes	OPN1SW	Yes	Yes	OPN1SW	Yes	Yes
Blue	opn1sw2	Yes	Yes	OPN2SW	Yes	Yes	LOC132767847	Yes	Yes
Green	opn1mw1,2,3,4	Yes	Yes	OPN1MSW	Yes	Yes	LOC132773706	Yes	Yes
Red	opn1lw1,2	Yes	Yes	OPN1LW	Yes	Yes	LOC132767849	Yes	Yes	OPN1LW	Yes	Yes	ENSSTOG00000024701	Yes	Yes	OPN1LW	Yes	Yes
Double				OPN1LW	Yes	Yes	LOC132767849	Yes	Yes	OPN1LW	Yes	No
Rod	rhol	Yes	Yes	RHO	Yes	Yes	RHO	Yes	Yes	RHO	Yes	Yes	RHO	Yes	Yes	RHO	Yes	Yes
Black boxes indicate that the type is not present in species
