# Supplementary material for: Comparative transcriptomic insights into the evolution of vertebrate photoreceptor types
Source: Curr Biol. Author manuscript; Available in PMC 2026 Jul 4. (PMC13332834; doi:10.1016/j.cub.2025.03.060)
Supplement: Supp Table 2 [file NIHMS2182580-supplement-Supp_Table_2.xlsx]

## Sheet: Sheet1
stbd1 probe set (anole)	aSTBD1_1	5'- gcttctccttgcacttctcctcgca TAgAAgAgTCTTCCTTTACg -3'
	aSTBD1_2	5'- gAggAgggCAgCAAACgg AA tttcgctagaggggcctccaccatg -3'
	aSTBD1_3	5'- gcgtcgtccacactgctcttccttg TAgAAgAgTCTTCCTTTACg -3'
	aSTBD1_4	5'- gAggAgggCAgCAAACgg AA gtactgtcgcatcctgagtgctcag -3'
	aSTBD1_5	5'- tctgaggcattggagacactgcggc TAgAAgAgTCTTCCTTTACg -3'
	aSTBD1_6	5'- gAggAgggCAgCAAACgg AA ccctcttgctgggatccgtgtcctt -3'
	aSTBD1_7	5'- cacctgtgatggcaagcaactgagt TAgAAgAgTCTTCCTTTACg -3'
	aSTBD1_8	5'- gAggAgggCAgCAAACgg AA ccgagtgagtgacataatggacgcg -3'
	aSTBD1_9	5'- aaccaatccttgtcacacctgaggg TAgAAgAgTCTTCCTTTACg -3'
	aSTBD1_10	5'- gAggAgggCAgCAAACgg AA acataatgctgccactggcctagac -3'
	aSTBD1_11	5'- ctctgatttggttcttcctgcgggg TAgAAgAgTCTTCCTTTACg -3'
	aSTBD1_12	5'- gAggAgggCAgCAAACgg AA tttccacacagaggagctcctccgc -3'
	aSTBD1_13	5'- ggggattgtggactccttgaccaat TAgAAgAgTCTTCCTTTACg -3'
	aSTBD1_14	5'- gAggAgggCAgCAAACgg AA ctctgtttcaggagagttgttaggg -3'
	aSTBD1_15	5'- ctctgcttggccagagctctcattc TAgAAgAgTCTTCCTTTACg -3'
	aSTBD1_16	5'- gAggAgggCAgCAAACgg AA tgatatccccaccacagatgggcca -3'
Red opsin probe set (anole)	aRedOpsin_1	5'- cagaatccagttcagaggatgccgt TAgAAgAgTCTTCCTTTACg -3'
	aRedOpsin_2	5'- gAggAgggCAgCAAACgg AA cttcttgaatttggcagtggccacc -3'
	aRedOpsin_3	5'- ggccaaggatgaagtagccagagat TAgAAgAgTCTTCCTTTACg -3'
	aRedOpsin_4	5'- gAggAgggCAgCAAACgg AA ggttgatgacactgatggtactggc -3'
	aRedOpsin_5	5'- acccagcgttcccaagatataacgg TAgAAgAgTCTTCCTTTACg -3'
	aRedOpsin_6	5'- gAggAgggCAgCAAACgg AA aaggaccagagagctgagataccac -3'
	aRedOpsin_7	5'- cagaccacacccaggagaagacaat TAgAAgAgTCTTCCTTTACg -3'
	aRedOpsin_8	5'- gAggAgggCAgCAAACgg AA cagccacggccagtttggcatcgaa -3'
	aRedOpsin_9	5'- accgcatgaggtcttcaagccatgg TAgAAgAgTCTTCCTTTACg -3'
	aRedOpsin_10	5'- gAggAgggCAgCAAACgg AA ccagtacctactccagccaaagacg -3'
	aRedOpsin_11	5'- cacttgcaggtagcagagaaggatg TAgAAgAgTCTTCCTTTACg -3'
	aRedOpsin_12	5'- gAggAgggCAgCAAACgg AA agccaggggaatgaagcaacaggtg -3'
	aRedOpsin_13	5'- cctcagtgcgggaggtggaggataa TAgAAgAgTCTTCCTTTACg -3'
	aRedOpsin_14	5'- gAggAgggCAgCAAACgg AA cagagccatcatccaccttcttgcc -3'
	aRedOpsin_15	5'- gctatcccttgtggtgtcgtcttca TAgAAgAgTCTTCCTTTACg -3'
	aRedOpsin_16	5'- gAggAgggCAgCAAACgg AA attgcgccgtcgggcagcaaatact -3'
	aRedOpsin_17	5'- gcccccagcagaagcaataggcaat TAgAAgAgTCTTCCTTTACg -3'
	aRedOpsin_18	5'- gAggAgggCAgCAAACgg AA tcatgactaccaccatcctcgacac -3'
	aRedOpsin_19	5'- ggttgtagatagttgcgctctttgc TAgAAgAgTCTTCCTTTACg -3'
	aRedOpsin_20	5'- gAggAgggCAgCAAACgg AA agtaagcaggcagagcagctgcaag -3'
	aRedOpsin_21	5'- ccagtctttgtggctattcaggcag TAgAAgAgTCTTCCTTTACg -3'
	aRedOpsin_22	5'- gAggAgggCAgCAAACgg AA ggctcttatgccggcgatacagagg -3'
Red opsin probe set (chicken)	cRedOpsin_1	5'- gtggtagttggggccctcaaatggt TAgAAgAgTCTTCCTTTACg -3'
	cRedOpsin_2	5'- gAggAgggCAgCAAACgg AA gcgggtgttgttgctgttggtgtag -3'
	cRedOpsin_3	5'- accgacgccgccaccacgaagatca TAgAAgAgTCTTCCTTTACg -3'
	cRedOpsin_4	5'- gAggAgggCAgCAAACgg AA cacagcgacgtcaggttgtacaccc -3'
	cRedOpsin_5	5'- gggtggcgcagcttcttgaacttcc TAgAAgAgTCTTCCTTTACg -3'
	cRedOpsin_6	5'- gAggAgggCAgCAAACgg AA gtggccacgagcaccaacccgttgg -3'
	cRedOpsin_7	5'- gaggcgatgacggtctcgcccaggt TAgAAgAgTCTTCCTTTACg -3'
	cRedOpsin_8	5'- gAggAgggCAgCAAACgg AA gccacggcgaggttcaccaggatcc -3'
	cRedOpsin_9	5'- acatggggtgcccgaggatgaagta TAgAAgAgTCTTCCTTTACg -3'
	cRedOpsin_10	5'- gAggAgggCAgCAAACgg AA ccgagatctggttgatgacgctgat -3'
	cRedOpsin_11	5'- gatcgccagcgaccacagcgccgta TAgAAgAgTCTTCCTTTACg -3'
	cRedOpsin_12	5'- gAggAgggCAgCAAACgg AA gccgcatgcagacacggtgtatccc -3'
	cRedOpsin_13	5'- ggaccacagccaggagaagaggatt TAgAAgAgTCTTCCTTTACg -3'
	cRedOpsin_14	5'- gAggAgggCAgCAAACgg AA cgccaccgccaacttcccgtcgaat -3'
	cRedOpsin_15	5'- gcgcggatggcgagccagacttgca TAgAAgAgTCTTCCTTTACg -3'
	cRedOpsin_16	5'- gAggAgggCAgCAAACgg AA tagcagaggatgatgatggcgaggg -3'
	cRedOpsin_17	5'- gggacacctccttctccgccttctg TAgAAgAgTCTTCCTTTACg -3'
	cRedOpsin_18	5'- gAggAgggCAgCAAACgg AA tcgactccgactccttctgctgagc -3'
	cRedOpsin_19	5'- gacacctcggagccgtcgtccacct TAgAAgAgTCTTCCTTTACg -3'
	cRedOpsin_20	5'- gAggAgggCAgCAAACgg AA ttgccgaagagctgcaggatgcagt -3'
Calb1 probe set (chicken)	cCalb1_1	5'- gtcggagtcgtagtggtgccagatc TAgAAgAgTCTTCCTTTACg -3'
	cCalb1_2	5'- gAggAgggCAgCAAACgg AA gaagaactgggcggccgagatctcc -3'
	cCalb1_3	5'- gcctgctgcagctcctggatgaagt TAgAAgAgTCTTCCTTTACg -3'
	cCalb1_4	5'- gAggAgggCAgCAAACgg AA tgtagctccttcccatccatgtacc -3'
	cCalb1_5	5'- caacaggaaattctcctccgtcggc TAgAAgAgTCTTCCTTTACg -3'
	cCalb1_6	5'- gAggAgggCAgCAAACgg AA cacctgagcaagctcaacgattcct -3'
	cCalb1_7	5'- cctcagcacagagaatgagagccag TAgAAgAgTCTTCCTTTACg -3'
	cCalb1_8	5'- gAggAgggCAgCAAACgg AA ctgctcggtaaagcttccctccatc -3'
	cCalb1_9	5'- cccatcctgcactccataacatgcc TAgAAgAgTCTTCCTTTACg -3'
	cCalb1_10	5'- gAggAgggCAgCAAACgg AA gaccaaggctgagggaacctggggc -3'
	cCalb1_11	5'- gagtgcgatggtggcctggatgttc TAgAAgAgTCTTCCTTTACg -3'
	cCalb1_12	5'- gAggAgggCAgCAAACgg AA ggaggtgctggaacaaagatggtgc -3'
Calb1 probe set (chicken) for B2 amplifier			Purchased from Molecular Instruments
Amplifier	B1-1	5'-CgTAAAggAAgACTCTTCCCgTTTgCTgCCCTCCTCgCATTCTTTCTTgAggAgggCAgCAAACgggAAgAg –3’-[ATTO647NN]
	B1-2	[ATTO647NN]-5’-gAggAgggCAgCAAACgggAAgAgTCTTCCTTTACgCTCTTCCCgTTTgCTgCCCTCCTCAAgAAAgAATgC-3’
	B2-1	Purchased from Molecular Instruments
	B2-2	Purchased from Molecular Instruments
