# Supplementary material for: Comparative transcriptomic insights into the evolution of vertebrate photoreceptor types
Source: Curr Biol. Author manuscript; Available in PMC 2026 Jul 4. (PMC13332834; doi:10.1016/j.cub.2025.03.060)
Supplement: Supp Table 3 [file NIHMS2182580-supplement-Supp_Table_3.xlsx]

## Sheet: A
gene	cluster	avgExpr	avg_log2FC	stat	auc	p_val	p_val_adj	pct_in	pct_out
RS1	principal	2.81127	-1.77644	7790	0.0151388	7.04488e-220	1.67147e-215	92.0128	99.8783
FRMD4A	principal	0.140993	-2.2853	51160.5	0.0994234	5.7263e-172	6.79311e-168	6.38978	83.2117
DSCAM	principal	2.74507	2.26322	458593	0.891213	1.69172e-165	1.33793e-161	87.0607	20.073
AKAP9	principal	2.42192	-1.48308	42635	0.0828553	2.42462e-163	1.43816e-159	84.5048	99.1484
TENM2	principal	1.95199	1.82916	438470	0.852107	5.34617e-160	2.53686e-156	73.8019	5.71776
ERICH1	principal	1.79425	-1.84926	55492.5	0.107842	3.598e-145	1.42277e-141	65.1757	97.6886
ACTN2	principal	0.166543	-1.88333	70630	0.13726	4.70331e-145	1.59415e-141	7.50799	77.3723
LOC107055388	principal	1.59571	1.57779	415294	0.807066	5.24296e-144	1.55493e-140	61.9808	0.851582
LOC101752106	principal	1.53343	1.4893	411256	0.799219	2.00259e-135	5.27926e-132	61.3419	2.06813
PLPP4	principal	0.0662288	-1.62772	85997.5	0.167124	2.75533e-132	6.5373e-129	3.03514	68.8564
SPOCK3	principal	0.0767234	-1.64912	89222	0.173391	3.87259e-128	8.35283e-125	3.67412	67.6399
SLK	principal	1.07325	-1.6361	71693.5	0.139326	3.77043e-125	7.45476e-122	46.1661	92.4574
KLHL29	principal	2.06653	1.65948	425746	0.827378	1.11044e-123	2.02665e-120	75.2396	18.7348
RPS17	principal	3.78459	0.909723	443682	0.862235	1.26165e-123	2.13813e-120	99.2013	94.1606
SKOR1	principal	0.0127533	-1.51731	99630	0.193617	2.41196e-121	3.81507e-118	0.638978	61.6788
ELMO1	principal	1.37621	1.30375	397728	0.77293	8.06103e-116	1.19535e-112	57.1885	3.52798
STBD1	principal	0.0144759	-1.44292	105404	0.204838	4.32375e-115	6.03443e-112	0.638978	59.6107
REEP6	principal	1.56482	1.3897	406152	0.7893	1.39847e-114	1.84334e-111	63.5783	8.39416
SH3PXD2A	principal	0.0361035	-1.45336	108768	0.211376	5.34114e-110	6.66968e-107	1.59744	59.0024
RAX	principal	1.1769	1.15581	384110	0.746465	2.83423e-108	3.36225e-105	50.1597	0.973236
RRP12	principal	0.167431	-1.48131	102528	0.19925	7.42334e-108	8.38696e-105	7.82748	65.8151
THRB	principal	1.70051	1.43641	404371	0.785839	3.02963e-106	3.26732e-103	65.4952	11.9221
FSCN2	principal	2.72221	-0.972534	87127.5	0.16932	2.3549e-103	2.42924e-100	90.5751	99.7567
RPL37	principal	3.37379	1.00964	425172	0.826262	9.66368e-101	9.55336e-98	97.6038	85.0365
MYLK	principal	0.269175	-1.42179	106805	0.207561	2.63655e-98	2.50219e-95	12.1406	68.0049
RIMS1	principal	1.4103	1.26336	388865	0.755706	2.89256e-98	2.63958e-95	55.9105	7.05596
ROBO2	principal	1.5524	1.36075	390885	0.759631	1.04309e-96	9.16602e-94	57.9872	9.00243
PLXNA1	principal	0.211148	-1.34601	111458	0.216603	4.50974e-96	3.82136e-93	10.0639	63.9903
PDC	principal	0.738477	-1.58805	99301	0.192978	4.5736e-95	3.74183e-92	29.393	84.3066
DCLK2	principal	1.32576	1.16792	385011	0.748216	1.4997e-92	1.18606e-89	55.7508	7.29927
KIRREL3	principal	0.0511286	-1.2433	127884	0.248526	6.56903e-90	5.02764e-87	2.23642	52.3114
EXTL1	principal	1.11384	1.03731	372080	0.723087	7.62433e-88	5.65297e-85	47.7636	3.52798
SOX5	principal	1.20973	1.08089	375686	0.730094	1.59124e-85	1.14406e-82	51.1182	6.08273
NFASC	principal	0.948782	0.923288	361002	0.701558	8.39121e-84	5.85558e-81	41.3738	1.21655
GRIK3	principal	0.0159204	-1.06571	138388	0.268938	4.10781e-83	2.78463e-80	0.798722	46.837
LOC101749223	principal	0.905669	0.880975	356443	0.692698	1.43239e-79	9.44026e-77	39.6166	1.09489
COL13A1	principal	0.881128	0.873192	353409	0.686802	2.30857e-79	1.48036e-76	37.6997	0.364964
RBP4	principal	4.44838	-0.433682	108786	0.211412	3.62008e-79	2.26026e-76	99.8403	100
G0S2	principal	1.25712	1.10453	369472	0.718019	5.02051e-78	3.05427e-75	49.2013	6.691
RPL23	principal	3.5932	0.663612	402022	0.781274	2.65729e-75	1.57617e-72	98.722	95.1338
RPL36A	principal	3.26637	0.80571	401492	0.780245	8.41191e-75	4.86783e-72	98.0831	87.2263
TPT1	principal	3.19948	0.89718	400823	0.778944	3.45717e-74	1.95297e-71	96.4856	83.09
REEP1	principal	0.177157	-1.12809	135706	0.263727	4.49879e-74	2.48229e-71	7.98722	54.5012
CTNNA2	principal	1.93893	1.23464	390244	0.758386	5.51448e-73	2.97356e-70	74.4409	30.5353
LOC101750098	principal	0.976492	0.9071	355412	0.690695	1.68205e-72	8.86854e-70	41.0543	3.04136
SCG3	principal	3.4219	0.793536	399006	0.775414	2.72424e-72	1.40512e-69	98.722	89.5377
RPL19	principal	3.4776	0.643485	397733	0.772939	5.12319e-71	2.58623e-68	98.4026	94.0389
IFITM10	principal	0.0135149	-0.92911	152698	0.296747	6.98001e-71	3.45016e-68	0.638978	41.2409
SPHKAP	principal	0.0739102	-1.00959	146830	0.285345	7.19432e-71	3.48352e-68	3.35463	45.9854
EDIL3	principal	1.95019	1.14268	386972	0.752027	4.42748e-68	2.10093e-65	73.1629	36.1314
ATRNL1	principal	0.643817	-1.20186	128475	0.249674	4.37241e-67	2.03411e-64	28.2748	70.6813
MFGE8	principal	0.00336517	-0.827982	161578	0.314004	1.4067e-64	6.41834e-62	0.159744	37.3479
LINGO1	principal	0.0218082	-0.854499	160584	0.312072	1.35265e-63	6.05529e-61	0.958466	38.5645
RPL36	principal	3.28136	0.741285	389750	0.757427	2.12146e-63	9.32107e-61	98.2428	88.0779
OTX2	principal	2.24388	1.15686	385319	0.748815	5.11205e-63	2.20525e-60	81.6294	44.8905
NKAIN4	principal	0.0968801	-0.921595	154086	0.299446	7.47083e-63	3.16523e-60	4.47284	44.2822
RPL37A	principal	3.06109	0.773369	387102	0.75228	5.08581e-61	2.11695e-58	95.5272	83.6983
EXT1	principal	1.30693	0.992979	363780	0.706957	5.70277e-61	2.33283e-58	52.8754	14.4769
FSTL5	principal	2.99066	0.886785	386481	0.751073	1.33969e-60	5.38737e-58	93.131	77.6156
ADAMTS3	principal	0.94138	0.815361	350123	0.680416	1.41559e-60	5.59771e-58	41.5335	6.08273
MYBPC1	principal	0.338207	-1.0461	143706	0.279272	1.83116e-60	7.12233e-58	15.9744	56.326
SORBS2	principal	1.83787	1.07558	377913	0.734422	2.92411e-60	1.11899e-57	70.607	33.9416
RPS28	principal	2.96085	0.779584	386154	0.750438	3.32066e-60	1.25057e-57	93.9297	81.7518
LRFN2	principal	1.79729	1.09322	376040	0.730781	9.05754e-60	3.3578e-57	69.1693	30.6569
CDKL5	principal	0.238178	-0.993797	148914	0.289395	1.35904e-59	4.9607e-57	11.0224	51.5815
HMP19	principal	0.272745	-0.978019	147682	0.286999	3.76187e-59	1.35234e-56	13.2588	52.9197
DNER	principal	0.328469	-1.02148	146325	0.284363	5.12912e-58	1.81632e-55	14.5367	56.9343
RPS15	principal	3.58412	0.533819	383232	0.744758	1.82424e-57	6.36497e-55	99.5208	96.1071
MPDZ	principal	0.941788	-1.07877	135034	0.262421	2.14734e-57	7.38374e-55	41.0543	77.2506
DYNC1I1	principal	0.677201	0.659273	331278	0.643794	4.15432e-57	1.40808e-54	29.5527	0.851582
SLC4A7	principal	0.759815	-1.07734	137462	0.267139	4.28452e-57	1.43175e-54	33.7061	71.8978
SLC25A6	principal	2.75883	0.86936	382184	0.742723	6.82489e-57	2.24899e-54	91.5335	73.8443
RPS3	principal	2.6757	0.84047	381769	0.741916	1.09411e-56	3.556e-54	88.1789	72.0195
EIF5	principal	1.77691	1.01453	373628	0.726094	1.63407e-56	5.23919e-54	68.5304	34.3066
RPL17	principal	2.51226	0.920159	381092	0.7406	1.67557e-56	5.3006e-54	87.3802	64.5985
CLUL1	principal	1.38551	-1.07973	135136	0.262617	2.96608e-55	9.25964e-53	54.7923	86.253
RPL34	principal	2.72733	0.847354	380166	0.738799	4.12652e-55	1.2715e-52	92.3323	73.7226
EGR3	principal	0.629525	0.612334	328493	0.638381	1.07961e-54	3.28396e-52	28.4345	0.851582
HTRA1	principal	0.395717	-0.986785	148980	0.289521	3.23549e-54	9.71711e-52	18.2109	56.8127
SDC2	principal	0.642904	0.619574	328586	0.638561	7.38467e-54	2.19011e-51	28.754	1.09489
ADGRL3	principal	0.967601	0.808294	344482	0.669453	3.83855e-53	1.12436e-50	40.2556	7.54258
MAGI1	principal	0.753967	0.685808	334208	0.649488	6.61156e-53	1.913e-50	32.9073	3.04136
RPS14	principal	2.90012	0.695962	376174	0.731042	1.65468e-51	4.72998e-49	93.131	82.4818
TSPAN4	principal	0.386781	-0.937303	154048	0.299371	2.87922e-50	8.13241e-48	17.5719	55.1095
THSD7A	principal	0.0300481	-0.735137	176657	0.343309	3.17247e-50	8.8553e-48	1.4377	32.6034
PNPLA1	principal	0.0234326	-0.695296	177660	0.345257	5.27069e-50	1.4541e-47	1.11821	31.9951
EPB41L4A	principal	1.34059	0.908555	356926	0.693638	6.17883e-50	1.68504e-47	54.9521	19.5864
SEMA6D	principal	0.335576	-0.914453	156268	0.303686	7.43802e-50	2.00539e-47	15.4952	52.6764
PCDH15	principal	1.81899	-0.939022	141345	0.274685	2.90846e-49	7.75349e-47	68.6901	91.6058
MYO3A	principal	0.692276	0.637017	328358	0.638118	2.95874e-49	7.79989e-47	30.0319	2.55474
LRRTM3	principal	0.0273691	-0.716257	178322	0.346544	3.31873e-49	8.65277e-47	1.27796	31.8735
RPS25	principal	2.78037	0.699153	372682	0.724256	1.04454e-48	2.69377e-46	91.0543	79.3187
RPL21	principal	3.18675	0.648082	372734	0.724356	1.34156e-48	3.42256e-46	96.6454	87.7129
RXRG	principal	1.87147	0.924244	367412	0.714015	1.58348e-48	3.99676e-46	72.8435	41.9708
ELMOD1	principal	0.0327824	-0.676084	179222	0.348294	5.41662e-48	1.35279e-45	1.4377	31.8735
CHGA	principal	2.09721	-0.792741	142952	0.277809	9.18425e-48	2.26985e-45	78.5942	94.1606
DST	principal	0.296508	-0.851789	160922	0.312731	2.53583e-47	6.2026e-45	13.738	49.8783
RPL32	principal	3.09047	0.618437	370770	0.72054	4.9561e-47	1.19988e-44	94.7284	87.2263
RPL39	principal	3.03802	0.603594	370346	0.719716	1.08242e-46	2.5941e-44	94.8882	87.3479
LOC107053550	principal	0.629815	0.592356	322240	0.62623	1.93966e-46	4.60204e-44	26.8371	1.70316
PTPRF	principal	0.0311641	-0.668059	181616	0.352946	2.91813e-46	6.855e-44	1.59744	30.7786
PAPLN	principal	1.66823	0.963295	360132	0.699868	3.03259e-46	7.05405e-44	65.1757	29.927
RPS29	principal	3.79478	0.424338	369654	0.718372	4.15862e-46	9.57937e-44	99.361	98.2968
RPS21	principal	3.05803	0.560179	369604	0.718276	4.3002e-46	9.81024e-44	95.0479	89.2944
FLRT2	principal	0.552969	0.534633	318044	0.618074	1.57174e-45	3.55153e-43	24.4409	0.851582
NTRK3	principal	0.0229107	-0.641823	184780	0.359095	9.28299e-45	2.07781e-42	1.11821	29.1971
PTPRK	principal	0.0332174	-0.643837	183800	0.35719	1.6033e-44	3.55512e-42	1.59744	30.0487
DCLK3	principal	0.00655479	-0.580043	187656	0.364684	2.76046e-44	6.06432e-42	0.319489	27.3723
ATP6V0E2	principal	1.85728	0.86683	362530	0.704526	3.73911e-44	8.13891e-42	72.8435	44.0389
CPLX4	principal	1.22052	0.825444	348104	0.676492	7.35582e-44	1.58658e-41	51.1182	17.7616
MARCKS	principal	1.40168	0.845682	353560	0.687095	1.42941e-43	3.05534e-41	57.3482	25.9124
AMER2	principal	0.568628	0.530169	319346	0.620605	1.51126e-43	3.20144e-41	25.8786	1.82482
ABLIM1	principal	0.046934	-0.643609	184048	0.357671	2.55071e-43	5.3556e-41	2.07668	30.5353
TOMM7	principal	2.76669	0.715028	365735	0.710756	3.12276e-43	6.49918e-41	92.0128	78.2238
RPS11	principal	3.13893	0.608956	365748	0.710782	4.13997e-43	8.5413e-41	95.3674	87.4696
LHFPL3	principal	0.00961356	-0.607948	189510	0.368287	1.18025e-42	2.41402e-40	0.479233	26.764
SAMD7	principal	0.470343	0.468101	311273	0.604916	1.5354e-42	3.11359e-40	21.0863	0.121655
SEMA3A	principal	0.613842	0.555308	321485	0.624762	1.60827e-42	3.23371e-40	27.6358	2.91971
DUSP5	principal	0.453543	0.450755	311199	0.604773	1.98599e-42	3.95963e-40	21.0863	0.121655
CPE	principal	3.00395	-0.464394	149985	0.291475	3.37517e-42	6.67327e-40	96.1661	98.9051
HS6ST1	principal	0.685102	0.592146	325099	0.631785	4.28468e-42	8.40151e-40	30.5112	4.37956
RPL30	principal	2.80036	0.614991	364150	0.707676	5.82011e-42	1.13187e-39	92.492	82.4818
MYO1H	principal	0.0444249	-0.628084	186058	0.361577	6.20143e-42	1.19622e-39	2.07668	29.6837
RPS8	principal	2.80957	0.634168	363888	0.707165	8.34667e-42	1.59704e-39	90.8946	80.6569
RPL26L1	principal	2.80133	0.623831	363665	0.706733	1.18914e-41	2.25708e-39	89.9361	80.5353
RPS6	principal	2.73783	0.611475	363011	0.705462	3.60176e-41	6.78218e-39	89.4569	80.4136
KALRN	principal	0.0601864	-0.642537	185764	0.361007	6.4536e-41	1.20566e-38	2.8754	30.4136
MXRA7	principal	0.116249	-0.652952	180488	0.350753	9.07169e-41	1.68152e-38	5.7508	34.9148
CALML4	principal	0.755142	0.615015	328624	0.638636	1.02595e-40	1.88696e-38	33.8658	6.81265
TPD52	principal	0.361674	-0.819097	167236	0.325	1.218e-40	2.22294e-38	15.9744	50.4866
TUBA1A1	principal	2.59995	0.803645	361218	0.701978	2.64149e-40	4.78412e-38	83.7061	68.2482
RPS27	principal	3.14291	0.591132	361540	0.702604	5.94151e-40	1.06794e-37	96.3259	88.6861
RPL27A	principal	2.43922	0.7355	360494	0.700572	1.09245e-39	1.94883e-37	85.9425	68.6131
SPON2	principal	0.0069986	-0.591728	194833	0.378631	3.38728e-39	5.9975e-37	0.319489	24.5742
RPS15A	principal	2.57998	0.720945	359409	0.698462	1.01732e-38	1.78792e-36	88.1789	72.3844
SERF2	principal	2.98478	0.591878	359721	0.699068	1.19114e-38	2.07801e-36	94.5687	86.1314
ELFN1	principal	1.45922	0.818101	348194	0.676666	6.43544e-38	1.11451e-35	59.2652	28.4672
PTN	principal	3.23044	0.551858	358612	0.696913	7.89145e-38	1.35676e-35	96.9649	89.9027
KBTBD11	principal	0.650927	0.54121	321741	0.625259	1.53569e-37	2.62127e-35	30.0319	5.3528
PPP2R2C	principal	0.133252	-0.636478	183861	0.357309	2.05205e-37	3.47765e-35	6.38978	34.4282
RPL15	principal	2.90599	0.556402	357692	0.695126	3.26635e-37	5.49628e-35	93.131	85.7664
RPL8	principal	2.59444	0.656453	357299	0.694362	3.70701e-37	6.16099e-35	87.3802	74.9392
LRRTM4	principal	0.777364	0.620845	324776	0.631159	3.71332e-37	6.16099e-35	32.7476	7.05596
DEK	principal	0.126765	-0.642925	184924	0.359375	3.8181e-37	6.29086e-35	6.07029	33.5766
RPS26	principal	2.43772	0.718368	356794	0.69338	4.90301e-37	8.02267e-35	85.4633	68.3698
HMCN1	principal	0.00689586	-0.512904	198000	0.384786	5.60888e-37	9.11481e-35	0.319489	23.3577
PTPRM	principal	0.504958	0.470602	310796	0.603989	7.05559e-37	1.13878e-34	22.3642	1.70316
COMT	principal	0.493322	0.453744	311349	0.605064	8.44188e-37	1.35332e-34	22.8435	1.82482
BDH1	principal	0.042911	-0.549225	193724	0.376475	1.48429e-36	2.36351e-34	2.07668	26.6423
MYO3B	principal	0.109125	-0.630898	187308	0.364006	1.71411e-36	2.71127e-34	5.27157	31.8735
LRIT1	principal	0.441518	-0.771462	170616	0.33157	2.29754e-36	3.61003e-34	20.2875	51.5815
LOC112531817	principal	0.382849	0.380258	303821	0.590434	2.36944e-36	3.69851e-34	18.2109	0.121655
UBE2E2	principal	1.49355	0.818509	346398	0.673178	3.11131e-36	4.82477e-34	59.2652	29.562
PODXL2	principal	0.223822	-0.678503	179574	0.348978	3.21116e-36	4.94727e-34	10.0639	40.3893
SPDL1	principal	0.450737	0.426535	307850	0.598265	3.93881e-36	6.02918e-34	20.7668	1.09489
BIN3	principal	0.791936	0.599653	326969	0.635419	6.29198e-36	9.56945e-34	35.623	9.12409
RPL35A	principal	2.5017	0.680817	355168	0.690219	1.01837e-35	1.53897e-33	88.0192	72.1411
MYO18B	principal	0.676685	-0.81226	166030	0.322656	1.05894e-35	1.59015e-33	30.3514	61.9221
LOC768829	principal	0.452329	-0.755774	171748	0.333769	3.7246e-35	5.55785e-33	20.4473	52.5547
PIK3R1	principal	1.40208	0.770673	343406	0.667363	9.77258e-35	1.44915e-32	56.3898	28.4672
RPL29	principal	2.66054	0.602325	353872	0.687701	1.05833e-34	1.55963e-32	88.0192	77.8589
RPS23	principal	2.66991	0.619568	353908	0.687773	1.06668e-34	1.56222e-32	89.7764	78.2238
TUBB2B	principal	0.272124	-0.678892	179862	0.349537	2.51063e-34	3.65443e-32	12.7796	41.8491
RAX2	principal	0.294636	-0.673484	179127	0.348109	4.41858e-34	6.3924e-32	14.377	42.7007
KIT	principal	0.365461	0.360733	301502	0.585928	5.08487e-34	7.31174e-32	17.4121	0.243309
SCG2	principal	0.0682841	-0.530782	195135	0.379218	1.15564e-33	1.65173e-31	3.19489	27.2506
RPS6KA2	principal	0.760869	0.58031	321998	0.625759	3.76412e-33	5.34776e-31	32.9073	8.39416
RPLP1	principal	4.13626	0.292828	351594	0.683274	5.48372e-33	7.74444e-31	99.8403	99.635
LOC112530184	principal	0.398187	0.380969	302879	0.588604	5.6186e-33	7.88798e-31	18.5304	0.851582
KCNMB4	principal	0.594193	0.490633	315124	0.612401	5.93931e-33	8.28919e-31	27.1565	4.98783
BCL7A	principal	0.178294	-0.619196	187238	0.36387	6.64525e-33	9.22018e-31	8.46645	35.0365
KCTD10	principal	0.230979	-0.627717	183911	0.357406	9.41869e-33	1.29923e-30	10.8626	39.1727
DLGAP4	principal	0.505251	-0.725543	174185	0.338505	1.15774e-32	1.58778e-30	23.4824	52.6764
NETO2	principal	0.216892	-0.622131	185177	0.359866	1.33701e-32	1.8231e-30	10.3834	37.5912
GYS2	principal	0	-0.439983	205954	0.400243	2.56683e-32	3.48004e-30	0	19.9513
SNCAIP	principal	0.451922	0.412109	305627	0.593944	3.47798e-32	4.68856e-30	20.607	1.82482
ASPH	principal	0.410481	-0.714308	177877	0.34568	3.65543e-32	4.89993e-30	18.5304	47.9319
NOL4	principal	0.809462	0.587688	323586	0.628845	3.94652e-32	5.26039e-30	35.1438	10.3406
DLGAP1L	principal	0.0489208	-0.503524	199952	0.388578	6.31503e-32	8.37041e-30	2.23642	24.4526
RPS12	principal	2.59188	0.588217	349398	0.679006	9.51369e-32	1.25401e-29	87.3802	76.399
RPL22L1	principal	1.53864	0.727981	342820	0.666225	1.14472e-31	1.50053e-29	63.099	36.3747
LOC107051837	principal	0.0379101	-0.483895	201671	0.39192	1.46428e-31	1.90888e-29	1.75719	23.3577
RPS19	principal	3.53114	0.364315	349410	0.67903	1.48443e-31	1.92456e-29	99.0415	97.5669
GPX1	principal	0.0988325	-0.547678	195353	0.379642	1.82088e-31	2.34795e-29	4.79233	28.4672
NDRG1	principal	0.71203	-0.815786	172299	0.334839	1.83624e-31	2.35495e-29	29.2332	61.0706
CST3	principal	2.12895	0.687793	347486	0.67529	2.21376e-31	2.82386e-29	77.3163	59.2457
ADTRP	principal	0.346798	0.339002	298662	0.58041	3.12505e-31	3.96497e-29	16.4537	0.364964
KIAA1024	principal	0.00362888	-0.426388	207015	0.402305	3.1888e-31	4.02434e-29	0.159744	19.708
RPS3A	principal	2.70343	0.534748	348585	0.677427	3.77429e-31	4.73804e-29	88.1789	80.292
GUCA1A	principal	0.372715	-0.69748	181700	0.353108	1.36819e-30	1.70851e-28	16.4537	45.1338
ITM2C	principal	0.339129	0.328992	297954	0.579033	3.15066e-30	3.91375e-28	16.2939	0.486618
RPL23A	principal	2.74794	0.518721	347021	0.674388	4.25244e-30	5.25487e-28	90.8946	82.8467
ADAP1	principal	0.497545	0.424657	307756	0.598082	4.41437e-30	5.4267e-28	23.0032	3.40633
DIP2C	principal	0.325096	-0.656684	184172	0.357914	4.93239e-30	6.03226e-28	14.8562	42.3358
TLX2	principal	0.0342836	-0.442768	204757	0.397917	9.11165e-30	1.10863e-27	1.59744	22.0195
LOC107054838	principal	0.048265	-0.461275	203150	0.394793	9.31634e-30	1.12775e-27	2.23642	23.236
SVIP	principal	0.0504267	-0.468159	202848	0.394207	1.01009e-29	1.21651e-27	2.39617	23.4793
BTBD11	principal	0.548885	0.455107	309851	0.602153	1.11541e-29	1.33657e-27	24.7604	4.50122
RPS24	principal	2.34518	0.628753	345659	0.671741	1.40531e-29	1.6755e-27	84.345	68.8564
DOCK11	principal	0.00699704	-0.40888	208970	0.406104	1.41466e-29	1.67821e-27	0.319489	19.0998
MAD1L1	principal	0.48138	0.418542	305730	0.594144	1.4387e-29	1.69823e-27	21.7252	2.91971
RPS27A	principal	2.54685	0.570687	345834	0.672081	1.85524e-29	2.17908e-27	87.8594	76.5207
OPN1LW	principal	3.97751	-0.565713	168569	0.327591	2.15762e-29	2.52176e-27	93.9297	93.4307
ZC3H13	principal	1.18694	0.663151	333131	0.647394	2.17375e-29	2.52816e-27	50.639	23.8443
SUV39H1	principal	1.93793	0.705311	343016	0.666604	4.11161e-29	4.75863e-27	73.9617	52.0681
CKMT1A	principal	1.76022	0.749336	341174	0.663024	4.4184e-29	5.08889e-27	68.5304	43.309
RPS20	principal	2.54811	0.591753	344866	0.670201	6.97567e-29	7.9954e-27	87.6997	74.9392
SCN1A	principal	0.00609016	-0.393608	210467	0.409014	1.25658e-28	1.43335e-26	0.319489	18.4915
AUTS2	principal	1.36519	-0.740585	171310	0.332917	1.4244e-28	1.617e-26	55.4313	77.7372
ASMT	principal	0.364316	0.340548	298415	0.579929	1.49928e-28	1.6939e-26	17.0927	1.09489
FAM171B	principal	0.469485	-0.66917	182232	0.354144	4.40042e-28	4.94807e-26	21.4058	49.0268
IGFBP2	principal	0.664822	0.495035	314234	0.610671	5.29975e-28	5.93122e-26	29.7125	7.78589
LRIT2	principal	0.968616	-0.734052	174530	0.339174	7.32263e-28	8.15665e-26	41.853	68.6131
RASAL2	principal	0.341555	0.323542	296202	0.575628	1.35795e-27	1.50555e-25	15.9744	0.851582
PPP1R9A	principal	0.428008	0.373269	302360	0.587595	1.4795e-27	1.63268e-25	20.1278	2.6764
LOC107052215	principal	0.0159032	-0.406706	210682	0.409432	1.73155e-27	1.90198e-25	0.798722	18.8564
SYNE2	principal	0.344151	-0.609605	187340	0.36407	1.95829e-27	2.14113e-25	16.1342	41.9708
RASA3	principal	0.0236594	-0.396793	209720	0.407562	1.97015e-27	2.14421e-25	1.11821	19.5864
EEF1A1	principal	2.44997	0.57447	342356	0.665321	2.20368e-27	2.38742e-25	86.7412	73.4793
RDH12	principal	1.68803	-0.65501	172454	0.33514	2.65129e-27	2.85929e-25	67.5719	85.0365
LOC415312	principal	0.046219	-0.4306	207082	0.402434	3.21819e-27	3.45497e-25	2.23642	21.6545
CYTH3	principal	0.036196	-0.404745	208478	0.405148	4.40449e-27	4.70725e-25	1.75719	20.6813
KIF2C	principal	0	-0.36101	214092	0.416058	5.54066e-27	5.89496e-25	0	16.7883
RPLP2	principal	2.55711	0.552668	341506	0.663671	8.61603e-27	9.12271e-25	88.8179	76.8856
ADAMTSL1	principal	0.35975	0.347233	294064	0.571474	8.65131e-27	9.12271e-25	14.8562	0.608273
UNC5B	principal	0.341307	0.316026	296476	0.57616	1.14102e-26	1.19787e-24	16.4537	1.21655
RPL22	principal	2.38874	0.555182	341013	0.662712	1.29129e-26	1.34965e-24	84.984	72.871
PLA2G10L	principal	0.312908	0.2995	293892	0.571138	1.48967e-26	1.55017e-24	14.8562	0.608273
ADCY1	principal	0.721122	-0.7041	179786	0.349389	1.5207e-26	1.57556e-24	31.7891	58.3942
PHKA2	principal	0.0231397	-0.385376	211276	0.410587	2.01093e-26	2.07441e-24	1.11821	18.9781
FLRT3	principal	0.298021	0.290715	292538	0.568507	2.12172e-26	2.17921e-24	14.0575	0.364964
FOXO6	principal	0.0428291	-0.400627	209015	0.406192	2.73586e-26	2.79789e-24	1.91693	20.8029
DOCK5	principal	0.0137823	-0.373876	212936	0.413812	2.76345e-26	2.81397e-24	0.638978	17.8832
DIO3	principal	0.29209	0.29209	290577	0.564696	2.83624e-26	2.87575e-24	12.9393	0
LNPK	principal	0.0292692	-0.393841	210735	0.409535	3.24955e-26	3.2808e-24	1.4377	19.4647
LOC112530161	principal	0.556662	0.425976	308842	0.600193	4.88525e-26	4.91133e-24	26.1981	6.32603
PRAM1	principal	0.353372	0.326973	295934	0.575107	5.55651e-26	5.56261e-24	16.2939	1.3382
KITLG	principal	0.00641954	-0.363559	214567	0.416981	5.93336e-26	5.91491e-24	0.319489	16.91
PALMD	principal	0.327047	0.305411	294860	0.57302	7.79427e-26	7.73753e-24	15.655	1.09489
FAU	principal	2.93781	0.476073	340009	0.660761	8.64884e-26	8.55009e-24	93.77	86.8613
GNAL	principal	0.733001	0.507577	314936	0.612035	9.38233e-26	9.19856e-24	32.2684	10.4623
TRIM2	principal	0.385236	0.345438	297425	0.578005	9.37887e-26	9.19856e-24	17.4121	1.82482
PLA2G10	principal	0.0201301	-0.361965	212804	0.413555	1.00752e-25	9.8372e-24	0.958466	18.2482
MAP4K4	principal	0.813435	0.524917	318694	0.619338	1.13421e-25	1.10288e-23	36.4217	13.747
ABHD6	principal	0.0568499	-0.407456	208550	0.405287	1.56904e-25	1.51947e-23	2.55591	21.6545
ARR3	principal	3.23836	0.432535	339560	0.659888	1.63193e-25	1.57395e-23	93.9297	91.1192
SAMD10	principal	0.273217	0.270323	290242	0.564044	1.6767e-25	1.61058e-23	12.9393	0.121655
ACTB	principal	3.10821	0.456948	338558	0.657942	6.12081e-25	5.85574e-23	94.5687	89.1727
EAAT5L	principal	0.54719	0.413979	307034	0.596679	6.64721e-25	6.33381e-23	25.5591	6.08273
ATP11A	principal	0.959999	-0.668591	179798	0.349413	6.84546e-25	6.49661e-23	41.6933	65.5718
PTGFRN	principal	0.192758	-0.502987	198682	0.386111	7.97828e-25	7.54154e-23	9.10543	31.5085
RPL7	principal	2.03324	0.548539	336625	0.654184	1.2738e-24	1.1993e-22	74.6006	62.0438
KIAA1456	principal	0.0176306	-0.34735	214998	0.417819	1.36876e-24	1.28361e-22	0.798722	17.2749
PLEKHG5	principal	0.947874	-0.653981	180438	0.350655	1.39246e-24	1.30069e-22	41.3738	64.9635
ANAPC11	principal	0.889671	0.555281	318920	0.619776	1.57909e-24	1.46924e-22	38.3387	15.5718
PITPNM2	principal	0.18729	-0.494301	199802	0.388287	2.4658e-24	2.2853e-22	8.94569	30.7786
DMD	principal	2.05732	0.755376	335041	0.651106	2.81843e-24	2.60195e-22	75.8786	50
LOC768429	principal	1.12532	-0.750961	180796	0.351353	2.96581e-24	2.7274e-22	43.77	64.4769
RPL24	principal	2.45849	0.507496	337030	0.654972	3.00389e-24	2.75175e-22	85.4633	75.1825
KCNMA1	principal	2.80448	-0.455957	177444	0.344839	4.08215e-24	3.72512e-22	91.6933	96.837
RPL5	principal	1.53721	0.626856	331914	0.645029	4.31875e-24	3.92593e-22	62.4601	40.3893
UACA	principal	0.0878481	-0.411831	207974	0.404169	4.78912e-24	4.33689e-22	3.99361	23.1144
ATP6AP1L	principal	0.00719391	-0.323823	217788	0.423241	7.49348e-24	6.76009e-22	0.319489	15.6934
AHCY	principal	0.415122	0.344603	299508	0.582054	7.61007e-24	6.83927e-22	19.8083	3.40633
LOC107054206	principal	0.00939331	-0.336951	217442	0.422568	8.75272e-24	7.83649e-22	0.479233	15.9367
ANKRD33	principal	0.615404	0.441946	308571	0.599665	9.51223e-24	8.48448e-22	27.7955	8.0292
TOX2	principal	0.0362256	-0.358685	213754	0.415402	1.05012e-23	9.33149e-22	1.75719	18.6131
PSAP	principal	0.458948	-0.589556	189982	0.369203	1.35068e-23	1.19575e-21	21.5655	45.4988
RASGEF1B	principal	0.891011	-0.632004	182883	0.355408	1.97413e-23	1.7412e-21	40.0958	62.6521
RPL12	principal	1.88916	0.573315	333762	0.64862	2.44224e-23	2.1461e-21	72.8435	55.8394
UNC5D	principal	0.253549	0.25116	287404	0.55853	2.54138e-23	2.22497e-21	11.8211	0.121655
GPSM2	principal	0.334928	0.297828	294144	0.571628	2.99038e-23	2.60845e-21	16.1342	1.82482
TNFSF13B	principal	0	-0.310226	220039	0.427616	3.37105e-23	2.92973e-21	0	14.4769
LOC101752260	principal	0.411633	-0.579142	192136	0.373391	3.79099e-23	3.28267e-21	19.0096	43.1873
ROBO1	principal	0.408693	0.34829	296280	0.57578	3.8626e-23	3.33251e-21	17.7316	2.55474
STARD13	principal	0.0285231	-0.358289	215680	0.419145	4.48847e-23	3.85846e-21	1.4377	17.5182
TRAK1	principal	0.471075	0.372242	301304	0.585544	4.67282e-23	4.00243e-21	21.7252	4.62287
PTMA	principal	2.91318	-0.38599	179354	0.34855	4.74821e-23	4.05237e-21	94.0895	98.0535
FAM43A	principal	0.0758454	-0.403822	210248	0.408587	4.80032e-23	4.08217e-21	3.67412	21.8978
RPL27	principal	2.26448	0.548925	334366	0.649793	5.76939e-23	4.88873e-21	81.4696	68.0049
SNCB	principal	0.344435	-0.556954	195024	0.379002	6.41874e-23	5.41961e-21	15.9744	38.9294
RTN4RL2	principal	0.6568	0.446694	310183	0.602798	6.97675e-23	5.86987e-21	30.1917	10.0973
SPAG9	principal	0.214024	-0.491192	200700	0.390033	7.61123e-23	6.37913e-21	10.0639	31.7518
DDC	principal	0.281385	0.271051	288531	0.56072	7.63581e-23	6.37913e-21	12.6198	0.486618
SNX9	principal	0.200004	-0.49121	202028	0.392615	9.10508e-23	7.5799e-21	8.94569	30.4136
SRRL	principal	0.353842	0.312497	293865	0.571086	9.31722e-23	7.72938e-21	16.1342	1.94647
CEP164	principal	1.80903	-0.622885	180398	0.35058	1.1811e-22	9.76401e-21	69.6486	87.3479
DDX5	principal	1.59338	-0.596779	180814	0.351387	1.28372e-22	1.05755e-20	64.5367	81.3869
RPS13	principal	2.01732	0.58912	332931	0.647006	1.40893e-22	1.15669e-20	76.5176	59.3674
ADGRB1	principal	0.0634456	-0.382651	212634	0.413226	1.96434e-22	1.6071e-20	3.03514	20.3163
LOC425940	principal	0.220008	-0.506792	201606	0.391795	2.29635e-22	1.87228e-20	10.0639	31.2652
DLG1	principal	0.789679	-0.63219	186206	0.361866	2.6938e-22	2.18881e-20	35.1438	58.3942
CALB2	principal	0.722508	0.474186	311340	0.605047	2.81699e-22	2.28109e-20	32.1086	11.8005
RPL6	principal	1.91247	0.590971	331818	0.644842	3.27072e-22	2.63949e-20	74.4409	55.3528
NPTXR	principal	0.735126	0.473604	311948	0.606227	3.29138e-22	2.64716e-20	32.7476	12.5304
LOC107052566	principal	0.0302978	-0.350852	217014	0.421737	3.35088e-22	2.68591e-20	1.4377	17.0316
RPL4	principal	2.37507	0.488468	333268	0.647661	3.42943e-22	2.73962e-20	84.5048	74.0876
COX8A	principal	3.27991	0.402335	333548	0.648205	3.83877e-22	3.05633e-20	97.6038	93.0657
C9ORF58	principal	0.449243	0.351228	300240	0.583474	3.90549e-22	3.09905e-20	21.4058	4.74453
SS2	principal	0.461501	-0.623673	193383	0.375813	4.3776e-22	3.4621e-20	20.607	43.0657
HR	principal	0.915774	0.532275	315813	0.613739	1.08525e-21	8.52605e-20	38.8179	17.0316
RPS4X	principal	3.02549	0.398579	332634	0.646429	1.15994e-21	9.08272e-20	94.5687	89.5377
MAB21L1	principal	0.834561	-0.61805	186822	0.363063	1.47257e-21	1.14929e-19	36.7412	60.9489
ACAP3	principal	1.17974	0.566947	322566	0.626864	1.89926e-21	1.47744e-19	50.639	27.8589
CNTN3	principal	0.430604	0.348058	297256	0.577676	2.02779e-21	1.57227e-19	19.3291	3.89294
CLTA	principal	1.56477	-0.550579	183185	0.355995	2.07375e-21	1.60266e-19	64.0575	78.7105
ATP5L	principal	2.66308	0.470389	332034	0.645262	2.16979e-21	1.67144e-19	90.7348	81.8735
CYFIP2	principal	0.486854	-0.555978	193662	0.376356	3.47135e-21	2.65682e-19	22.3642	45.2555
CCDC88C	principal	0.497755	0.373245	301336	0.585606	3.75075e-21	2.86142e-19	23.0032	6.08273
ANO3	principal	0.622247	0.423261	306598	0.595832	3.79135e-21	2.88313e-19	28.2748	9.3674
LRFN5	principal	0.201778	-0.453683	204262	0.396955	4.32419e-21	3.27782e-19	9.58466	29.927
LOC112532523	principal	0.423664	0.346789	295810	0.574865	4.90217e-21	3.69235e-19	18.3706	3.52798
C5NT1AL	principal	0.0144479	-0.300644	221150	0.429774	4.89311e-21	3.69235e-19	0.638978	14.7202
PARP1	principal	1.60428	0.578343	327612	0.63667	5.60656e-21	4.20953e-19	65.3355	45.0122
FAM89A	principal	0.769335	-0.610869	188652	0.36662	6.21486e-21	4.65154e-19	34.0256	58.8808
CAMK4L	principal	0.0430678	-0.337124	217418	0.422522	7.17161e-21	5.35074e-19	2.07668	17.5182
KIF25	principal	0.768927	0.466146	311468	0.605295	1.01095e-20	7.49555e-19	34.5048	14.1119
CEP170B	principal	1.20633	-0.611041	186698	0.362821	3.55098e-20	2.62463e-18	50.7987	71.4112
RPL31	principal	2.17824	0.524476	329050	0.639464	4.0182e-20	2.96074e-18	82.2684	67.2749
ENOX1	principal	0.348049	0.292983	292420	0.568278	4.1568e-20	3.05338e-18	16.2939	2.6764
CAMK2D	principal	1.3614	0.569728	323074	0.627849	5.00853e-20	3.66767e-18	56.7093	35.2798
SDPR	principal	0.0853804	-0.369549	214536	0.41692	5.1522e-20	3.76126e-18	3.99361	20.5596
SAMD8	principal	0.0662743	-0.339623	216632	0.420995	6.68643e-20	4.86633e-18	3.03514	18.8564
RPS16	principal	2.52352	0.47735	328942	0.639254	7.41924e-20	5.38315e-18	86.7412	76.764
H2A2BL	principal	0.679535	-0.578578	192058	0.373239	9.04235e-20	6.54082e-18	30.6709	54.6229
IMPG2	principal	2.74852	-0.38993	185654	0.360793	1.00498e-19	7.24743e-18	91.2141	95.8637
HIBADH	principal	0.189157	-0.433392	207462	0.403173	1.08177e-19	7.77758e-18	9.26518	27.8589
APPL2	principal	0.376912	-0.504914	199638	0.387969	1.29651e-19	9.29332e-18	17.2524	39.0511
LOC101749593	principal	0.294453	-0.472907	202550	0.393627	1.40946e-19	1.00726e-17	14.0575	34.4282
GABBR2	principal	1.7306	-0.592812	186721	0.362867	1.90355e-19	1.35626e-17	66.2939	82.4818
MAP2K5	principal	0.30226	-0.468481	202400	0.393337	1.961e-19	1.39301e-17	14.377	35.0365
EFNA5	principal	1.16391	0.561512	317788	0.617577	2.36994e-19	1.67848e-17	47.7636	25.6691
HIVEP3	principal	0.946738	-0.620479	190182	0.369592	2.59981e-19	1.83581e-17	39.7764	63.5036
PHLDA1	principal	0.103932	-0.362174	213926	0.415735	3.12471e-19	2.1999e-17	5.11182	21.7762
GRK3	principal	0.531462	-0.530332	196264	0.381412	3.31305e-19	2.3256e-17	24.1214	46.3504
SOWAHC	principal	0.751302	-0.605126	192473	0.374045	4.15902e-19	2.91083e-17	32.1086	57.5426
RTN4RL1	principal	0.0567138	-0.321039	218911	0.425423	4.65213e-19	3.24637e-17	2.71565	17.5182
RPLP0	principal	2.30939	0.4743	327114	0.6357	4.86461e-19	3.38469e-17	82.9073	71.8978
IQGAP2	principal	0.0197555	-0.283098	223484	0.43431	5.5077e-19	3.82093e-17	0.958466	14.1119
CBY1	principal	0.423821	0.321267	295988	0.575212	6.95391e-19	4.81016e-17	19.9681	4.98783
PCCA	principal	0.218712	-0.425449	207920	0.404064	1.55823e-18	1.07472e-16	10.3834	29.1971
LSAMP	principal	0.123382	-0.387646	214349	0.416558	2.36607e-18	1.61779e-16	5.7508	22.2628
P3H3	principal	1.99688	-0.644569	188625	0.366567	2.38176e-18	1.62384e-16	71.246	89.5377
LOC101748281	principal	0.00300746	-0.258669	227298	0.441723	2.40379e-18	1.63416e-16	0.159744	11.8005
FAM124A	principal	0.0394545	-0.296401	222210	0.431835	2.44458e-18	1.65243e-16	1.75719	15.4501
HLF	principal	1.0379	-0.593803	191488	0.372131	2.70497e-18	1.82324e-16	43.6102	65.6934
ARL3	principal	0.658877	-0.543676	195880	0.380666	4.09326e-18	2.75118e-16	29.8722	51.4599
ABCA3	principal	0.502715	0.34246	299281	0.581612	5.2721e-18	3.5335e-16	23.9617	7.66423
AFDN	principal	1.10791	0.506904	315848	0.613806	5.36984e-18	3.58887e-16	46.9649	27.7372
ARHGAP18	principal	1.19635	-0.563302	191592	0.372334	6.96891e-18	4.64451e-16	50.1597	67.3966
MYNN	principal	0.305503	0.256352	288314	0.5603	7.63495e-18	5.04587e-16	14.377	2.31144
ANK2	principal	0.862076	-0.558172	194508	0.378001	1.04458e-17	6.88435e-16	37.6997	56.8127
FIBCD1	principal	1.04095	0.535321	312429	0.607163	1.31442e-17	8.63878e-16	41.3738	22.9927
SLC38A3	principal	0.721093	0.422958	305822	0.594323	1.45179e-17	9.51521e-16	32.2684	13.747
TMEM135	principal	0.65658	0.397859	303973	0.59073	1.76059e-17	1.14757e-15	30.0319	12.0438
ANTXRL	principal	1.27764	0.530423	317262	0.616555	2.15495e-17	1.40078e-15	53.5144	33.09
RPL9	principal	2.15394	0.411444	323556	0.628787	2.17327e-17	1.40882e-15	78.5942	70.073
GJD2	principal	0.345779	0.276577	290316	0.564188	2.25428e-17	1.45736e-15	16.1342	3.40633
LRP11	principal	0.663837	-0.530293	197278	0.383383	2.35083e-17	1.51565e-15	30.1917	51.3382
SRRM4	principal	0.703663	0.412711	305206	0.593125	2.58286e-17	1.65624e-15	31.9489	13.5036
TNRC6C	principal	0.680425	-0.521277	197590	0.383989	3.3246e-17	2.11473e-15	30.9904	50.6083
VIPR1	principal	0.945902	0.476483	311038	0.60446	3.50146e-17	2.22127e-15	41.0543	21.2895
CRB2	principal	0.40415	-0.473928	203530	0.395532	3.8916e-17	2.46219e-15	18.3706	38.8078
URM1	principal	0.677818	0.399283	304383	0.591527	3.9696e-17	2.50486e-15	31.1502	13.017
RD3	principal	0.670072	0.402416	303596	0.589997	4.26454e-17	2.68383e-15	30.0319	12.4088
RPL7A	principal	2.12818	0.455103	322668	0.62706	5.38677e-17	3.38112e-15	79.5527	67.8832
KIF21A	principal	0.952866	-0.537105	194842	0.378649	6.13533e-17	3.83071e-15	42.1725	61.5572
FHOD3	principal	2.80952	0.408156	322615	0.626958	1.09085e-16	6.79306e-15	92.1725	85.2798
TAX1BP1	principal	0.641445	-0.503	199272	0.387257	1.25451e-16	7.79174e-15	29.5527	49.0268
RARB	principal	0.317969	0.263482	287076	0.557893	1.43878e-16	8.91294e-15	14.0575	2.55474
ATP5E	principal	2.39613	0.404095	322045	0.62585	1.67381e-16	1.0315e-14	85.9425	77.3723
COX4I1	principal	2.05759	0.450939	321424	0.624643	1.72204e-16	1.05847e-14	77.476	65.6934
C1orf167	principal	0.736131	0.408156	305518	0.593733	1.78144e-16	1.09216e-14	33.7061	15.6934
C2orf71	principal	0.702186	-0.510454	198684	0.386115	1.90404e-16	1.16431e-14	31.9489	51.7032
BCL2	principal	0.508246	0.335337	297181	0.57753	2.12339e-16	1.29178e-14	23.4824	8.0292
MAST4	principal	0.0363696	-0.272622	225646	0.438512	2.20243e-16	1.33644e-14	1.75719	13.9903
ASIC4	principal	0.675904	0.395469	302760	0.588372	2.22485e-16	1.3466e-14	30.0319	12.8954
RPL18A	principal	1.69627	0.511025	319597	0.621093	2.27238e-16	1.37187e-14	68.3706	50.7299
GABRG3	principal	1.15043	0.523917	312136	0.606593	2.74736e-16	1.65441e-14	45.3674	26.764
SPO11	principal	0.0284261	-0.250104	226765	0.440687	3.32264e-16	1.99577e-14	1.4377	13.2603
ZNF593	principal	1.03792	0.461386	311992	0.606314	3.4208e-16	2.04955e-14	45.6869	26.6423
RALYL	principal	0.942074	0.462245	309070	0.600635	3.58315e-16	2.1414e-14	40.4153	21.1679
VASH2	principal	0.227207	-0.388104	211980	0.411955	4.08981e-16	2.43806e-14	11.0224	27.8589
MEF2C	principal	2.70351	0.445678	320924	0.623673	6.12029e-16	3.63935e-14	90.2556	81.0219
ESPN	principal	1.20672	-0.528426	195552	0.380028	7.35089e-16	4.33849e-14	50.9585	69.5864
DTNBP1	principal	0.659969	-0.502499	200616	0.389871	7.40026e-16	4.35679e-14	29.5527	49.7567
RAB11FIP4	principal	0.0846023	-0.30018	221588	0.430625	9.0101e-16	5.27836e-14	4.15335	17.8832
HS3ST3B1L	principal	0.664134	-0.490645	200730	0.39009	9.49915e-16	5.55115e-14	30.0319	49.8783
MRPS31	principal	0.124435	-0.328678	218530	0.424683	9.87192e-16	5.75482e-14	6.07029	20.9246
NLGN1	principal	0.0469819	-0.280548	225873	0.438953	1.44922e-15	8.40689e-14	2.23642	14.3552
OSBPL1A	principal	1.46588	-0.501977	195301	0.379541	1.47076e-15	8.51105e-14	60.5431	76.0341
CNKSR2	principal	0.388227	0.279697	290813	0.565155	1.88712e-15	1.08939e-13	18.0511	4.98783
LOC112530080	principal	0.202835	-0.36028	214198	0.416265	2.00569e-15	1.15502e-13	10.2236	26.1557
COX7B	principal	2.11198	0.40422	319230	0.620381	2.20528e-15	1.26689e-13	79.0735	69.9513
ARHGAP5	principal	0.513618	-0.457174	204502	0.397423	2.38392e-15	1.3662e-13	23.6422	42.2141
UQCRQ	principal	1.73285	0.497621	317348	0.616722	3.20886e-15	1.82574e-13	69.3291	52.3114
FAM210B	principal	0.0583207	-0.27168	225430	0.438092	3.95578e-15	2.24533e-13	2.71565	15.0852
MSI2	principal	0.562523	-0.469348	203962	0.396373	4.32369e-15	2.44247e-13	25.7188	44.6472
SIX6	principal	1.35021	-0.509983	197002	0.382845	5.6618e-15	3.19078e-13	55.9105	72.6277
FAM3C	principal	0.0830844	-0.287651	223273	0.4339	6.17724e-15	3.45663e-13	3.99361	17.1533
PDE4DIP	principal	0.391983	-0.428713	208406	0.405008	7.85458e-15	4.38489e-13	18.6901	36.253
DENND5B	principal	0.432132	-0.432412	207490	0.403227	8.86644e-15	4.93815e-13	20.1278	38.3212
TMEFF1	principal	0.511017	0.325002	295442	0.574152	9.14991e-15	5.08409e-13	23.4824	8.88078
COX7A2	principal	2.19984	0.429311	317793	0.617587	1.0163e-14	5.63383e-13	81.3099	70.073
JAKMIP1	principal	0.974818	-0.484707	199822	0.388328	1.1867e-14	6.5175e-13	43.131	59.4891
RALGPS2	principal	0.555123	0.337848	296708	0.57661	1.40226e-14	7.68362e-13	25.2396	10.219
BCL6	principal	0.487249	-0.452624	206972	0.402223	1.81487e-14	9.89878e-13	22.3642	40.3893
TLE3	principal	0.184891	-0.329127	217767	0.4232	3.24425e-14	1.75337e-12	8.78594	23.9659
USP49	principal	0.130459	-0.310235	220979	0.429442	3.38161e-14	1.82345e-12	6.38978	20.1946
FBRSL1	principal	0.349144	-0.402156	211286	0.410604	3.93605e-14	2.11282e-12	16.4537	33.3333
MAN2B2	principal	0.434809	-0.417478	208698	0.405575	4.18709e-14	2.2425e-12	20.2875	38.4428
TMEM132C	principal	1.0731	-0.494233	200606	0.389849	5.6454e-14	3.0032e-12	46.1661	63.6253
ARHGEF4	principal	0.083749	-0.274932	225219	0.437682	5.63475e-14	3.0032e-12	3.83387	16.3017
LOC107051705	principal	0.374769	0.260524	289073	0.561774	5.71899e-14	3.03554e-12	17.7316	5.3528
FMNL2	principal	0.227808	-0.350314	216182	0.420121	6.31747e-14	3.34572e-12	10.8626	26.5207
TEX2L	principal	0.139517	-0.306066	221084	0.429647	6.41789e-14	3.39133e-12	6.54952	20.5596
SLC15A2	principal	0.604282	0.337508	297797	0.578728	7.61474e-14	4.00593e-12	28.115	12.4088
ASAH1	principal	0.132093	-0.296763	221708	0.43086	8.56178e-14	4.48426e-12	6.23003	20.073
GALNT7	principal	0.53436	-0.437197	207353	0.402962	8.69244e-14	4.54266e-12	23.9617	42.8224
SH3GL2	principal	0.94727	0.43284	305093	0.592906	8.91813e-14	4.64016e-12	40.5751	22.5061
CASZ1	principal	0.92406	-0.4882	202370	0.393278	1.01463e-13	5.24471e-12	39.7764	58.2725
TNIK	principal	0.481613	0.300724	293154	0.569706	1.0837e-13	5.58954e-12	22.3642	8.51582
MARK3	principal	1.43887	0.464549	311984	0.606299	1.11017e-13	5.71363e-12	59.4249	42.3358
SLC16A8	principal	0.187478	-0.337662	219062	0.425718	1.24271e-13	6.35442e-12	8.6262	23.3577
PDIA3	principal	0.642613	0.351147	298377	0.579855	1.48248e-13	7.5479e-12	29.2332	13.8686
LIMA1	principal	0.393787	0.269914	288892	0.561422	2.03034e-13	1.02931e-11	18.0511	5.83942
SALL3	principal	1.23084	0.455315	309164	0.600818	2.19644e-13	1.11115e-11	51.5974	34.6715
SORCS2	principal	1.19651	-0.489212	201491	0.39157	2.29265e-13	1.15735e-11	49.8403	66.4234
PSD	principal	0.628783	-0.453163	206477	0.40126	2.29861e-13	1.15789e-11	28.2748	47.2019
RPL11	principal	1.88987	0.41981	313680	0.609595	2.92141e-13	1.46851e-11	73.1629	60.7056
C14orf2	principal	2.02682	0.415641	314012	0.610238	3.21493e-13	1.60923e-11	77.9553	65.8151
IGSF9B	principal	0.211602	-0.329342	218338	0.424309	3.24997e-13	1.62334e-11	10.2236	24.9392
STMN1	principal	1.24059	0.453534	308712	0.599938	3.70308e-13	1.84578e-11	51.7572	34.7932
MARCH1	principal	1.94633	0.436052	313360	0.608973	3.76135e-13	1.8709e-11	72.3642	60.3406
RPL13	principal	1.92546	0.385436	313523	0.609289	3.93208e-13	1.95173e-11	72.8435	63.747
NTM	principal	1.19275	-0.476231	202334	0.393209	4.76297e-13	2.3543e-11	49.6805	65.4501
RPL3	principal	1.71465	0.406314	312431	0.607167	5.07981e-13	2.50569e-11	67.0927	55.3528
LRRC73	principal	0.426269	0.275261	290080	0.563731	5.73073e-13	2.81506e-11	19.8083	7.17762
AGAP1	principal	0.875863	-0.459562	204510	0.397437	6.05745e-13	2.9694e-11	38.4984	56.4477
IGSF9	principal	0.484591	0.294878	292148	0.56775	7.0413e-13	3.4234e-11	22.3642	8.88078
ANO2	principal	0.822702	0.386859	301442	0.585812	7.35046e-13	3.5664e-11	36.1022	19.9513
PPARGC1A	principal	0.234281	-0.346859	218664	0.424944	8.12879e-13	3.93599e-11	10.3834	25.5474
INSC	principal	0.116154	-0.271534	225121	0.437492	8.41464e-13	4.05784e-11	5.11182	17.7616
CD82	principal	0.125657	-0.277356	223998	0.435308	8.73651e-13	4.20451e-11	6.07029	18.8564
TRPM1	principal	0.144992	-0.298154	223174	0.433707	1.0448e-12	5.01799e-11	6.70927	19.9513
GPM6B	principal	0.712219	0.356261	298666	0.580416	1.13428e-12	5.41485e-11	31.9489	16.3017
CLN6	principal	0.646452	0.342885	296974	0.577128	1.25369e-12	5.97288e-11	29.0735	14.4769
NDUFA12	principal	0.67884	-0.425258	207488	0.403223	1.31743e-12	6.25148e-11	31.3099	48.1752
RP1	principal	0.840502	-0.442719	205885	0.400109	1.39877e-12	6.61101e-11	37.0607	53.7713
FABP5	principal	0.580351	0.321383	295113	0.573512	1.75228e-12	8.20014e-11	26.9968	12.4088
RAPH1	principal	0.658904	0.342013	296999	0.577177	1.91176e-12	8.92884e-11	29.7125	14.8418
USP54	principal	0.874588	-0.46096	205788	0.399922	2.04379e-12	9.52672e-11	38.6581	55.9611
CARHSP1	principal	0.14499	-0.291484	223497	0.434336	2.09545e-12	9.74836e-11	7.02875	19.9513
FARP2	principal	0.422172	0.266259	289384	0.562379	2.20737e-12	1.02489e-10	19.8083	7.42092
PGRMC1	principal	0.22322	-0.314007	219546	0.426657	2.28315e-12	1.05801e-10	10.7029	25.0608
PSD3	principal	0.27101	-0.346009	218216	0.424074	3.15314e-12	1.44984e-10	12.4601	27.3723
TAL2	principal	0.210828	-0.312799	221074	0.429627	3.5713e-12	1.63576e-10	9.26518	23.601
RPS7	principal	1.40623	0.435576	308139	0.598826	4.73588e-12	2.15669e-10	58.9457	42.2141
MPP7	principal	0.28161	-0.335676	218100	0.423846	5.34855e-12	2.42638e-10	13.2588	28.1022
MT4L	principal	0.472786	-0.402931	213272	0.414464	5.54415e-12	2.51031e-10	19.9681	37.5912
AMPH	principal	0.617134	-0.413894	210066	0.408235	5.57277e-12	2.51847e-10	27.9553	44.7689
RBP3	principal	0.169619	-0.28651	223340	0.434032	7.74133e-12	3.48521e-10	7.98722	21.1679
CNTN2	principal	0.12135	-0.263148	226348	0.439875	8.40212e-12	3.77554e-10	5.7508	17.6399
RNF150	principal	0.774194	0.355038	298866	0.580804	8.50809e-12	3.81594e-10	34.6645	19.5864
MEF2D	principal	1.48369	-0.448839	204427	0.397276	8.98354e-12	4.02158e-10	59.7444	73.7226
RAB3A	principal	0.649745	0.328484	295886	0.575013	9.24309e-12	4.12997e-10	29.7125	15.2068
RPL10A	principal	1.53758	0.407243	308498	0.599523	9.40702e-12	4.18745e-10	62.6198	49.1484
RPS10	principal	1.39847	0.415904	307353	0.597298	1.0444e-11	4.64033e-10	57.9872	43.309
SPIRE1	principal	0.826104	-0.419861	208061	0.404338	1.07394e-11	4.75377e-10	37.2204	53.0414
LHX4	principal	0.325824	-0.340432	217514	0.422708	1.36295e-11	6.01065e-10	15.1757	30.292
CEP85L	principal	1.06809	-0.45357	206523	0.401349	1.42238e-11	6.2611e-10	45.5272	62.1655
EEF1B2	principal	1.23183	0.402643	305556	0.593805	1.4789e-11	6.49784e-10	52.2364	37.4696
KIAA1671	principal	0.302349	-0.334102	218477	0.42458	1.49604e-11	6.56103e-10	13.8978	28.8321
FOS	principal	0.450328	-0.39424	214751	0.417339	1.78362e-11	7.79338e-10	20.4473	35.7664
NPC1	principal	0.172526	-0.278973	224066	0.435441	1.78983e-11	7.80615e-10	7.98722	20.9246
EEF1D	principal	0.679145	-0.408649	210444	0.408969	1.92066e-11	8.33084e-10	30.5112	47.2019
PPP3CA	principal	0.319658	-0.344314	218550	0.424721	2.76208e-11	1.18935e-09	14.6965	29.4404
DOT1L	principal	0.666946	-0.395916	211214	0.410466	2.93082e-11	1.25972e-09	30.3514	45.4988
PHF5A	principal	0.434063	0.262792	288249	0.560172	2.93811e-11	1.26057e-09	19.9681	8.27251
CCNI	principal	0.892423	0.36953	299922	0.582858	3.36693e-11	1.43676e-09	39.1374	24.0876
HDAC9	principal	0.471452	-0.387062	214855	0.417541	3.41044e-11	1.45271e-09	20.607	37.4696
SATB1	principal	0.149935	-0.270921	225502	0.438233	3.48684e-11	1.48259e-09	7.50799	19.4647
MEF2A	principal	0.56865	-0.394591	212794	0.413535	3.5324e-11	1.49928e-09	25.7188	42.2141
COX6A1	principal	2.98735	0.3179	309466	0.601404	3.56452e-11	1.51021e-09	95.0479	90.0243
GUCA1C	principal	1.44022	-0.46047	206208	0.400738	3.97398e-11	1.67472e-09	57.8275	73.1144
IMPA2	principal	0.506132	0.281019	290438	0.564425	4.17019e-11	1.75119e-09	23.1629	10.4623
MPP6	principal	1.3727	0.41039	305642	0.593973	4.21704e-11	1.76773e-09	57.0288	42.3358
ANKRD33B	principal	1.37423	-0.39061	206541	0.401384	4.39248e-11	1.83479e-09	57.8275	69.0998
MAP9	principal	0.156656	-0.268125	225949	0.439101	5.95771e-11	2.4712e-09	7.34824	19.4647
SHROOM2	principal	0.54221	0.285569	291570	0.566625	7.02311e-11	2.89792e-09	25.3994	12.0438
CHST10	principal	0.738108	0.333336	296342	0.5759	7.2037e-11	2.96728e-09	33.3866	18.6131
AES	principal	0.623862	0.306549	293672	0.570711	8.47428e-11	3.46656e-09	28.5942	15.0852
UBA52	principal	2.11435	0.360824	307893	0.598348	9.44031e-11	3.85509e-09	79.5527	70.1946
ITGB1BP3	principal	1.6433	0.376737	306290	0.595234	1.16097e-10	4.72471e-09	65.1757	54.1363
ATP6V0C	principal	2.10224	0.38047	307528	0.597637	1.21149e-10	4.92187e-09	79.0735	68.2482
RPL35	principal	2.30507	0.304975	307676	0.597925	1.37061e-10	5.55882e-09	83.2268	77.129
MT3	principal	0.420988	-0.360053	218348	0.424329	1.53446e-10	6.21273e-09	17.2524	32.7251
CDC73	principal	0.220095	-0.280837	223700	0.434731	1.57953e-10	6.38432e-09	10.3834	23.3577
TET2	principal	0.231438	-0.291728	223370	0.43409	1.65382e-10	6.67321e-09	10.8626	23.8443
PPP1CC	principal	0.311865	-0.311324	220626	0.428755	1.9247e-10	7.72681e-09	14.377	28.5888
VTN	principal	0.174278	-0.274509	226940	0.441026	2.99373e-10	1.19377e-08	7.66773	19.5864
SOGA1	principal	0.223539	-0.284139	224170	0.435644	3.01277e-10	1.19934e-08	10.7029	23.236
GNG13	principal	0.541976	0.287073	290233	0.564028	3.05772e-10	1.21217e-08	24.7604	12.1655
NPDC1	principal	1.08756	0.368458	300852	0.584665	3.14404e-10	1.24119e-08	47.2843	32.4818
CAMK1D	principal	1.2894	0.386901	302704	0.588264	3.34575e-10	1.31644e-08	53.9936	39.6594
EHBP1	principal	0.670781	-0.380681	213558	0.41502	3.43363e-10	1.34878e-08	30.6709	46.5937
EML1	principal	1.25156	-0.406907	209356	0.406856	3.50126e-10	1.36855e-08	53.0351	66.4234
MAPRE2	principal	0.549965	0.284201	290418	0.564388	3.79764e-10	1.47952e-08	25.2396	12.6521
C4H20ORF194	principal	0.508118	0.266996	289178	0.561979	3.88998e-10	1.51054e-08	23.4824	11.1922
ABCA4	principal	1.17389	-0.412031	209923	0.407957	4.22912e-10	1.63687e-08	49.8403	64.1119
MAP2	principal	2.37187	-0.323916	208166	0.404541	4.38022e-10	1.68984e-08	83.0671	88.4428
ABCG4	principal	1.13146	0.376289	300888	0.584734	4.92897e-10	1.89538e-08	49.361	33.9416
ATF4	principal	1.47897	-0.347901	209200	0.406552	5.34409e-10	2.04837e-08	62.3003	71.2895
PCYT2	principal	0.406199	-0.33206	219119	0.425828	5.4542e-10	2.0872e-08	18.8498	32.9684
SMIM4	principal	0.706466	0.312002	293865	0.571086	6.71791e-10	2.56253e-08	32.1086	18.2482
MFN2	principal	0.221237	-0.270348	225270	0.437782	7.39602e-10	2.80316e-08	10.2236	22.7494
CRB1	principal	0.222063	-0.267308	225788	0.438788	9.46565e-10	3.54515e-08	9.74441	22.3844
TSC22D1	principal	1.9301	-0.339053	209644	0.407413	1.21835e-09	4.50961e-08	73.6422	80.7786
SLC2A1	principal	0.454634	-0.33424	219052	0.425698	1.25924e-09	4.65371e-08	20.7668	34.7932
KCTD3	principal	0.843817	0.327895	295998	0.575232	1.39436e-09	5.14503e-08	38.1789	23.8443
SEPT7	principal	0.613577	0.285921	291271	0.566045	1.46571e-09	5.3832e-08	28.2748	15.5718
PPP6R3	principal	0.328721	-0.295483	222192	0.431801	1.54781e-09	5.66718e-08	15.4952	28.7105
RNASEK	principal	1.20994	-0.367645	211408	0.410843	1.61945e-09	5.92036e-08	52.7157	63.747
HEXIM1	principal	0.614235	-0.356236	216365	0.420476	1.63288e-09	5.96025e-08	27.7955	42.7007
PDE6C	principal	1.32164	-0.429316	211162	0.410363	1.65635e-09	6.03665e-08	52.7157	67.8832
IQSEC1	principal	0.559266	0.279386	288962	0.561558	2.02108e-09	7.33212e-08	24.7604	12.8954
ATP5G3	principal	1.86281	0.35657	303554	0.589916	2.21842e-09	8.01128e-08	72.6837	62.1655
TEF	principal	0.754057	0.316693	293527	0.570429	2.3743e-09	8.53523e-08	33.3866	20.1946
NR2E3	principal	0.482968	0.251372	287012	0.557768	2.70701e-09	9.68727e-08	22.2045	10.8273
UQCR11	principal	1.69228	0.403267	302708	0.588272	2.7382e-09	9.78412e-08	69.3291	54.0146
LRPAP1	principal	0.227477	-0.268804	226139	0.43947	2.80892e-09	1.00217e-07	11.0224	22.7494
MACROD2	principal	1.35721	-0.409639	211665	0.411342	3.04969e-09	1.08481e-07	56.0703	69.8297
LIN7A	principal	0.71697	0.316569	291950	0.567366	3.50145e-09	1.24178e-07	30.6709	18.2482
HS6ST3	principal	0.974332	0.353303	296217	0.575657	3.5134e-09	1.24231e-07	40.5751	27.2506
NDUFA10	principal	0.864491	0.327462	295420	0.574108	3.5669e-09	1.25935e-07	38.9776	24.9392
LOC112530170	principal	0.243109	-0.265596	226045	0.439287	3.73452e-09	1.31462e-07	11.5016	23.236
NHSL1	principal	1.10814	0.346098	297196	0.577559	1.00703e-08	3.46273e-07	47.6038	33.6983
AP2A2	principal	0.732329	-0.361326	217320	0.422331	1.17985e-08	4.04526e-07	31.9489	47.2019
CACNA2D1	principal	1.69848	-0.423032	212936	0.413812	1.32392e-08	4.50664e-07	64.5367	79.3187
MAP7D3	principal	0.335813	-0.280658	224448	0.436185	1.4797e-08	5.01535e-07	15.8147	28.2238
RPSA	principal	2.33396	0.257722	301760	0.586428	1.53162e-08	5.18391e-07	84.8243	80.1703
CA3B	principal	1.08961	-0.362689	214948	0.417722	1.63931e-08	5.54048e-07	46.8051	60.0973
PIGBOS1	principal	0.717012	0.293693	291054	0.565622	1.70379e-08	5.75022e-07	32.1086	19.4647
SLC4A10	principal	0.37538	-0.291135	223728	0.434784	1.76624e-08	5.95253e-07	17.2524	30.1703
HIF1A	principal	0.593669	-0.334623	219708	0.426971	1.8643e-08	6.27408e-07	26.9968	40.146
PTMS	principal	1.50254	-0.338915	213791	0.415473	1.99114e-08	6.682e-07	61.9808	72.1411
HCN1	principal	0.680198	0.284909	289847	0.563278	2.34211e-08	7.78277e-07	29.7125	18.2482
BICD2	principal	0.302057	-0.264411	226110	0.439413	2.7707e-08	9.13022e-07	14.2173	26.1557
PTPN13	principal	1.05872	-0.354218	216086	0.419932	3.16894e-08	1.03848e-06	45.2077	58.0292
C19orf70	principal	1.33789	0.335421	297894	0.578915	3.44678e-08	1.12798e-06	56.5495	44.2822
TRAPPC9	principal	0.849012	0.308124	292394	0.568228	3.60216e-08	1.17397e-06	36.901	24.3309
MARCH4	principal	0.537546	-0.319578	221192	0.429856	3.61677e-08	1.17711e-06	24.6006	38.3212
ATP5J2	principal	2.11183	0.304276	300161	0.583322	4.14074e-08	1.33664e-06	78.9137	71.1679
SAYSD1	principal	0.26017	-0.250385	228110	0.443299	4.43605e-08	1.42422e-06	11.9808	23.3577
GALNT9	principal	0.735401	0.286612	290272	0.564104	5.20513e-08	1.66438e-06	33.2268	20.073
OAZ2	principal	0.446633	-0.291545	223396	0.434139	5.40766e-08	1.72218e-06	21.0863	33.09
DPP6	principal	0.406145	-0.314607	225166	0.437579	6.34511e-08	2.00725e-06	17.8914	29.3187
UNC13B	principal	0.718918	0.278013	289942	0.563462	6.65821e-08	2.1007e-06	32.4281	20.438
NEURL1	principal	1.51413	-0.311432	215453	0.418703	6.70509e-08	2.11268e-06	62.9393	71.2895
CA2	principal	0.852504	-0.37147	218887	0.425377	7.88845e-08	2.46265e-06	34.8243	50.7299
ITM2A	principal	2.10944	-0.313804	215174	0.418161	8.62517e-08	2.68557e-06	79.393	87.3479
DAZAP1	principal	0.505831	-0.297515	222960	0.433293	9.6459e-08	2.97993e-06	23.4824	36.1314
ARL4A	principal	1.03446	-0.338869	217796	0.423258	1.11016e-07	3.39429e-06	45.2077	57.5426
NBEA	principal	1.75583	-0.271091	216034	0.419832	1.24759e-07	3.7998e-06	70.2875	74.8175
CDC42BPB	principal	0.788211	0.282916	290528	0.564602	1.26282e-07	3.84125e-06	35.4633	23.4793
ABCG1	principal	0.425414	-0.280912	225244	0.437732	1.5778e-07	4.73628e-06	19.4888	31.6302
MAPK6	principal	1.108	0.31524	293833	0.571024	1.96357e-07	5.80893e-06	47.9233	35.6448
NXNL2	principal	0.413021	-0.270244	225678	0.438573	2.02716e-07	5.98959e-06	19.1693	31.2652
OXR1	principal	0.794214	-0.325404	220722	0.428943	2.36114e-07	6.93321e-06	34.8243	47.5669
ZNF516	principal	0.385786	-0.257246	226775	0.440706	3.11087e-07	9.05626e-06	18.2109	29.562
KDM7A	principal	0.346402	-0.251242	228098	0.443277	3.40766e-07	9.9081e-06	15.655	27.0073
CCDC85C	principal	0.422496	-0.268712	226223	0.439633	3.44234e-07	9.99669e-06	19.3291	31.3869
KIF2A	principal	1.00192	0.291889	291910	0.567287	4.06493e-07	1.16761e-05	44.4089	31.6302
XKR6	principal	0.833798	-0.299899	221434	0.430328	5.07499e-07	1.43174e-05	37.3802	48.1752
PRPH2	principal	0.618708	-0.298109	223864	0.435048	5.14184e-07	1.44887e-05	27.6358	38.9294
BBIP1	principal	0.725742	0.255126	288036	0.559759	5.47851e-07	1.54191e-05	32.9073	22.0195
CNTNAP2	principal	1.14714	0.322746	292266	0.567979	5.86115e-07	1.64375e-05	47.1246	35.4015
MTFP1	principal	1.44253	0.312899	294544	0.572405	5.97297e-07	1.67314e-05	59.2652	48.2968
GSE1	principal	0.507925	-0.276767	225411	0.438055	6.02796e-07	1.68456e-05	23.4824	34.9148
ZNF608	principal	0.849231	0.280593	289108	0.561842	6.94291e-07	1.92889e-05	36.4217	25.6691
COX14	principal	0.969738	-0.317726	220994	0.429471	7.88198e-07	2.17704e-05	41.853	54.8662
C5H14orf4	principal	0.781301	0.263612	288488	0.560637	8.15995e-07	2.2512e-05	36.1022	23.8443
MGARP	principal	1.9097	-0.252296	218724	0.425061	8.40747e-07	2.31679e-05	73.4824	78.1022
RERE	principal	0.552094	-0.273982	225272	0.437785	8.96235e-07	2.46397e-05	25.7188	36.4964
FSD1L	principal	0.45789	-0.2619	226874	0.440899	9.55902e-07	2.62194e-05	21.4058	32.2384
CADM1	principal	1.0972	-0.321782	220616	0.428736	9.64531e-07	2.64255e-05	47.1246	59.0024
DAB2IP	principal	1.01354	-0.314186	221082	0.429642	9.72536e-07	2.66141e-05	44.0895	55.5961
HSP90B1	principal	1.04789	0.295217	291122	0.565755	1.00226e-06	2.73958e-05	45.6869	33.455
MAP1A	principal	0.53616	-0.272116	225522	0.43827	1.05144e-06	2.86742e-05	25.3994	36.4964
ACVR2B	principal	0.525434	-0.277392	225968	0.439138	1.13892e-06	3.08469e-05	24.1214	35.6448
UQCRH	principal	1.26542	0.282078	292746	0.568913	1.19865e-06	3.23909e-05	53.5144	43.5523
UQCR10	principal	1.73325	0.294674	294626	0.572566	1.24286e-06	3.35093e-05	70.1278	59.854
RALY	principal	0.481133	-0.266315	226976	0.441096	1.2832e-06	3.45183e-05	21.885	33.09
CTBP2	principal	0.814163	0.259118	288300	0.56027	1.34363e-06	3.60622e-05	36.7412	25.5474
WDR17	principal	0.416609	-0.252482	228609	0.44427	1.59296e-06	4.24657e-05	18.5304	29.562
TOMM20	principal	0.918231	0.276009	289331	0.562275	1.61891e-06	4.31091e-05	41.5335	29.0754
NFIC	principal	0.577701	-0.28315	225804	0.438818	1.62689e-06	4.32247e-05	26.0383	37.5912
TBC1D5	principal	0.873387	0.2762	288564	0.560784	1.69539e-06	4.48939e-05	39.1374	26.764
GNAT2	principal	2.50406	-0.274268	219724	0.427003	1.86875e-06	4.92098e-05	87.2204	93.1873
CSNK1A1	principal	0.850535	-0.296229	223167	0.433694	2.06346e-06	5.36816e-05	37.6997	50.1217
WASF3	principal	0.860215	-0.304599	223264	0.433882	2.20484e-06	5.70082e-05	38.0192	49.8783
ATP6V1G1	principal	1.42072	-0.273816	221061	0.429602	2.56954e-06	6.60538e-05	59.9042	67.8832
ITM2B	principal	1.18164	-0.291956	221805	0.431048	2.6427e-06	6.75654e-05	50.7987	61.0706
PGAM1	principal	1.31327	-0.303682	221339	0.430142	2.65481e-06	6.7802e-05	55.7508	65.9367
ANKRD11	principal	0.961988	-0.29648	222938	0.43325	2.77504e-06	7.06444e-05	42.3323	53.4063
RTN4	principal	1.15622	-0.287878	222165	0.431747	3.09565e-06	7.83856e-05	49.6805	60.0973
GLS	principal	0.870979	0.263695	287816	0.559332	3.12078e-06	7.89379e-05	38.0192	27.9805
TBL1XR1	principal	0.548685	-0.258695	226932	0.44101	3.18573e-06	8.04091e-05	25.5591	36.618
PLEKHB1	principal	1.25438	-0.309105	222036	0.431495	3.20029e-06	8.06908e-05	51.5974	61.5572
AIPL1	principal	0.760639	-0.297744	224796	0.436859	3.26683e-06	8.21938e-05	33.2268	45.2555
ENHO	principal	1.0346	-0.292025	222971	0.433314	3.63747e-06	9.14222e-05	45.2077	55.7178
VDAC2	principal	1.10173	0.276455	289838	0.56326	4.11929e-06	0.000102662	48.0831	37.2263
CETN3	principal	1.63168	0.252114	292072	0.567603	5.49344e-06	0.000134507	65.8147	58.1509
ARID3B	principal	1.18794	-0.303723	223205	0.433768	6.49609e-06	0.000157432	50.3195	61.6788
SYNPR	principal	1.76893	0.257893	291726	0.566928	8.29914e-06	0.000197102	70.4473	62.6521
YBX3	principal	1.60618	-0.270725	222728	0.432841	8.73033e-06	0.000206311	65.3355	72.9927
KIF1B	principal	1.26079	0.265493	288819	0.56128	1.57427e-05	0.000360531	53.3546	43.674
PNRC1	principal	1.41386	-0.280754	224897	0.437056	2.57568e-05	0.000571662	58.6262	68.1265
GREB1L	principal	1.12576	0.257149	287015	0.557774	2.77149e-05	0.000611119	48.5623	37.8345
RBM5	principal	0.965634	-0.258381	226848	0.440847	2.99741e-05	0.000654103	41.853	51.9465
ATP2A2	principal	0.734579	-0.265963	228406	0.443876	3.20736e-05	0.000694324	32.9073	44.1606
PTPRO	principal	1.42484	0.264941	287775	0.559251	4.18788e-05	0.00089131	57.508	48.2968
HSP90AA1	principal	1.01839	-0.273296	227398	0.441918	5.07535e-05	0.00106848	43.77	54.8662
ARHGEF6	principal	0.823316	-0.258127	228594	0.44424	5.37864e-05	0.00112833	36.7412	47.3236
PCLO	principal	1.95204	-0.278526	226495	0.440162	8.6007e-05	0.00173079	73.1629	81.7518
UNC119	principal	1.48377	-0.256648	227120	0.441377	9.49364e-05	0.00189442	60.8626	70.1946
NDUFS5	principal	1.31155	0.251234	286048	0.555895	9.95925e-05	0.00197075	55.5911	46.7153
ANK3	principal	1.32492	-0.262271	229374	0.445757	0.000253	0.00461036	54.3131	64.4769
CHCHD10	principal	1.61074	-0.262686	229103	0.44523	0.000288426	0.00518032	64.5367	73.8443

## Sheet: B
gene	cluster	avgExpr	avg_log2FC	stat	auc	p_val	p_val_adj	pct_in	pct_out
BDH1	principal	0.042911	-2.44482	10483.5	0.0654172	6.3968e-149	1.5177e-144	2.07668	87.5
ZEB2	principal	0.111003	-1.99408	22651.5	0.141346	1.57437e-106	1.86768e-102	5.27157	74.2188
TTC39B	principal	0.13941	-1.91286	22094	0.137867	2.56303e-104	2.02702e-100	6.54952	76.1719
STRA6	principal	0.0098574	-1.64839	31209.5	0.194748	9.30845e-100	5.52131e-96	0.479233	61.3281
PCDH17	principal	0.0989052	-1.74129	27192.5	0.169682	2.41432e-96	1.14565e-92	4.47284	69.1406
ROBO1	principal	0.408693	-2.12424	19496	0.121655	8.73816e-93	3.45536e-89	17.7316	83.2031
THSD7A	principal	0.0300481	-1.45949	33979	0.21203	1.95277e-89	6.61879e-86	1.4377	58.5938
CYP2J19	principal	0	-1.18982	41629	0.259766	2.45093e-77	7.26884e-74	0	48.0469
PNPLA1	principal	0.0234326	-1.25449	40120	0.250349	2.86658e-76	7.55694e-73	1.11821	50.7812
RS1	principal	2.81127	-1.22968	16950.5	0.105771	1.32771e-75	3.15013e-72	92.0128	99.6094
CYB5A	principal	0.0656429	-1.18716	38623	0.241008	1.05739e-72	2.28068e-69	3.19489	54.2969
RBP4	principal	4.44838	1.00378	138996	0.867334	7.14373e-66	1.41243e-62	99.8403	95.7031
CYP2J21	principal	0.00663415	-0.961541	47155	0.294248	8.35216e-64	1.52433e-60	0.319489	41.4062
LOC107055388	principal	1.59571	1.58657	129524	0.808235	1.83268e-56	3.10586e-53	61.9808	0.390625
BTBD11	principal	0.548885	-1.38697	33237.5	0.207403	4.72611e-54	7.47545e-51	24.7604	75.3906
TUBB2B	principal	0.272124	-1.21664	39161.5	0.244368	4.53493e-53	6.72473e-50	12.7796	60.5469
LRRC4C	principal	0.0919647	-1.08611	46424.5	0.28969	8.34276e-53	1.16435e-49	4.3131	45.3125
PLPP4	principal	0.0662288	-0.923271	47923.5	0.299043	1.4372e-52	1.8944e-49	3.03514	42.9688
CHN1	principal	0.163548	-1.06612	44330.5	0.276623	3.17364e-50	3.96304e-47	7.34824	51.1719
ARR3	principal	3.23836	1.44624	130574	0.814787	5.33724e-49	6.33157e-46	93.9297	64.8438
ANKEF1	principal	0.00703607	-0.713043	54407	0.339501	1.83975e-48	2.07857e-45	0.319489	32.4219
PTPRG	principal	0.252877	-1.08527	43491	0.271385	1.57159e-45	1.69489e-42	11.9808	54.6875
ERICH1	principal	1.79425	1.48708	124386	0.776171	3.45759e-43	3.56673e-40	65.1757	12.8906
ENO1	principal	3.03298	1.0594	127190	0.793665	8.59703e-43	8.49889e-40	95.6869	75
ROBO2	principal	1.5524	-1.38436	34069	0.212591	2.48427e-42	2.35767e-39	57.9872	92.9688
DYNC1I1	principal	0.677201	-1.26738	38379	0.239486	1.08826e-41	9.93075e-39	29.5527	73.4375
PKM	principal	3.03957	0.986503	125338	0.782108	1.31582e-39	1.15627e-36	96.3259	79.2969
GRM8	principal	2.50588	1.17073	124506	0.776923	9.68617e-39	8.20764e-36	83.8658	55.4688
CABP4	principal	2.2097	1.21814	124224	0.775163	1.14766e-38	9.38945e-36	81.9489	43.3594
DSCAM	principal	2.74507	-0.952079	36048.5	0.224943	9.59875e-38	7.59133e-35	87.0607	99.2188
SPOCK1	principal	0.104176	-0.752268	53830.5	0.335903	7.35653e-36	5.4544e-33	5.27157	37.1094
ATP6AP1L	principal	0.00719391	-0.528512	60681	0.37865	7.32942e-36	5.4544e-33	0.319489	24.6094
PTPRS	principal	0.0643055	-0.661512	57335.5	0.357774	1.77927e-33	1.27924e-30	3.19489	31.25
EEF1A2	principal	2.07755	1.16849	120638	0.752786	3.14939e-33	2.19772e-30	78.754	39.0625
ADTRP	principal	0.346798	-0.917316	48138	0.300382	1.14661e-32	7.77269e-30	16.4537	53.125
CCSER1	principal	2.30328	-0.834101	39384	0.245757	1.42799e-32	9.41124e-30	81.9489	92.9688
TMEM132C	principal	1.0731	0.986522	114256	0.712962	4.68079e-32	3.00153e-29	46.1661	3.90625
NCAN	principal	0.0376155	-0.558901	60213.5	0.375733	1.16779e-31	7.2913e-29	1.75719	26.5625
NELL1	principal	0.0410252	-0.563184	60030	0.374588	1.57254e-31	9.5667e-29	1.91693	26.9531
PODXL2	principal	0.223822	-0.810052	52325	0.326509	4.11181e-31	2.43892e-28	10.0639	44.1406
PTMA	principal	2.91318	-0.616415	40371	0.251916	5.32799e-31	3.08322e-28	94.0895	98.4375
NELL2	principal	0.281272	-0.83824	50874	0.317455	5.57192e-31	3.11077e-28	12.4601	48.4375
RPL36	principal	3.28136	0.663464	119869	0.747984	5.63783e-31	3.11077e-28	98.2428	90.2344
RPS17	principal	3.78459	0.524281	118682	0.740581	2.99629e-29	1.61568e-26	99.2013	96.0938
DOC2B	principal	1.26357	0.982307	114384	0.713755	8.93687e-29	4.71191e-26	53.5144	13.2812
PLPPR1	principal	0.182932	-0.679944	55130.5	0.344015	5.08868e-28	2.62465e-25	8.6262	39.4531
COL11A1	principal	0.0853675	-0.597922	59076.5	0.368638	6.97601e-28	3.52155e-25	4.3131	30.0781
STMN1	principal	1.24059	-0.957881	44657.5	0.278664	1.39295e-26	6.88523e-24	51.7572	80.8594
TENM2	principal	1.95199	1.0357	115880	0.723093	1.46025e-26	7.07059e-24	73.8019	39.4531
MYO16	principal	0.0261699	-0.454916	63887	0.398656	3.22662e-26	1.53109e-23	1.27796	21.4844
CALB1	principal	0.8766	0.867901	107644	0.671703	3.59238e-26	1.67123e-23	34.6645	0.390625
MXRA7	principal	0.116249	-0.592813	58758.5	0.366654	4.75487e-26	2.1695e-23	5.7508	31.6406
GABRG3	principal	1.15043	0.94855	110310	0.688336	4.78978e-25	2.14419e-22	45.3674	8.98438
SEMA5B	principal	0.0274388	-0.437441	64520	0.402606	4.98527e-25	2.19038e-22	1.27796	20.7031
CELF4	principal	0.425497	-0.921588	52261	0.326109	5.53646e-25	2.38833e-22	18.3706	49.6094
ATP6V0E2	principal	1.85728	0.941068	114670	0.715543	6.16835e-25	2.6134e-22	72.8435	40.625
SYT1	principal	2.74648	0.945662	115286	0.719383	1.02609e-24	4.27107e-22	89.4569	66.7969
PARP1	principal	1.60428	0.94932	113669	0.709296	1.23866e-24	5.06696e-22	65.3355	29.6875
FOXO6	principal	0.0428291	-0.428076	64205.5	0.400643	1.18586e-23	4.76875e-21	1.91693	21.875
CADM2	principal	3.45483	0.650571	114418	0.713973	1.76024e-23	6.96057e-21	98.8818	91.0156
ME1	principal	1.31883	0.895247	111365	0.694919	2.09752e-23	8.15831e-21	55.2716	19.5312
AKAP9	principal	2.42192	-0.721254	46025	0.287197	2.80092e-23	1.07185e-20	84.5048	96.4844
RCAN2	principal	0.835866	0.760665	106515	0.664655	5.25269e-23	1.97818e-20	36.1022	3.51562
PEX5L	principal	0.0110121	-0.370487	67062.5	0.418471	5.35114e-23	1.98377e-20	0.479233	16.7969
GUCA1C	principal	1.44022	0.955756	111406	0.695175	5.60399e-23	2.04554e-20	57.8275	20.7031
RPL19	principal	3.4776	0.528533	113912	0.71081	7.71894e-23	2.77484e-20	98.4026	92.5781
SERF2	principal	2.98478	0.644164	113894	0.710703	7.90031e-23	2.79765e-20	94.5687	84.7656
LOC101750098	principal	0.976492	0.814621	107677	0.671906	1.67533e-22	5.84541e-20	41.0543	7.42188
PODN	principal	0.00709031	-0.331066	67870	0.42351	3.91408e-22	1.34588e-19	0.319489	15.625
FRMPD2	principal	0.7395	0.696273	104427	0.651626	1.63643e-21	5.54655e-19	32.2684	1.95312
PPP1R1C	principal	0.0160568	-0.330718	67299.5	0.41995	2.04836e-21	6.84497e-19	0.798722	16.7969
EXT1	principal	1.30693	0.869931	109391	0.682602	4.38669e-21	1.44554e-18	52.8754	19.9219
HS3ST3B1L	principal	0.664134	0.634181	103130	0.643533	1.72801e-20	5.61626e-18	30.0319	1.5625
MYO3A	principal	0.692276	-0.825066	52295	0.326322	2.81145e-20	9.01411e-18	30.0319	60.5469
ISLR2	principal	0.0101595	-0.332702	68608	0.428115	3.72131e-20	1.17722e-17	0.479233	14.8438
DRD4	principal	0.781812	0.714123	103646	0.646753	4.05103e-20	1.26467e-17	32.1086	3.125
EGR3	principal	0.629525	0.608095	102154	0.637443	9.95616e-20	3.06779e-17	28.4345	1.17188
HTRA1	principal	0.395717	-0.694096	55974	0.349279	1.06241e-19	3.23164e-17	18.2109	46.0938
RPLP1	principal	4.13626	0.326704	111122	0.6934	1.79026e-19	5.37667e-17	99.8403	99.2188
TPBGL	principal	0.0937783	-0.525753	64118	0.400097	2.04474e-19	6.06418e-17	4.15335	23.8281
HES1	principal	0.0663243	-0.406881	65334.5	0.407688	3.25765e-19	9.54211e-17	3.03514	21.4844
CASK	principal	2.14157	0.822122	110598	0.69013	3.40744e-19	9.85913e-17	81.4696	54.6875
BBS9	principal	1.62253	0.862051	109372	0.682486	4.814e-19	1.37611e-16	65.016	32.4219
CEP170B	principal	1.20633	0.782529	107464	0.670574	6.21214e-19	1.75463e-16	50.7987	19.5312
RIMBP2	principal	0.72236	0.63295	103014	0.642809	9.02485e-19	2.5191e-16	32.5879	4.29688
THRB	principal	1.70051	-0.761491	50188.5	0.313177	1.0622e-18	2.93043e-16	65.4952	83.9844
PTPRO	principal	1.42484	-0.794263	50559	0.315489	1.12639e-18	3.0718e-16	57.508	79.2969
PCDH1	principal	0.1072	-0.461467	63677.5	0.397349	1.14333e-18	3.08257e-16	5.11182	25.3906
ELMO1	principal	1.37621	0.819105	108156	0.674898	1.19054e-18	3.17379e-16	57.1885	24.6094
LOC107053624	principal	0.543658	0.543658	100224	0.625399	1.68726e-18	4.44798e-16	25.0799	0
RPL34	principal	2.72733	0.655146	110188	0.687578	1.93704e-18	5.05035e-16	92.3323	78.125
ZNF804A	principal	0.0401908	-0.347251	67545.5	0.421485	8.14566e-18	2.10069e-15	1.91693	17.5781
ASIC4	principal	0.675904	0.603661	101634	0.634198	8.71415e-18	2.22314e-15	30.0319	3.51562
PTPMT1	principal	0.3225	-0.6029	58477	0.364897	9.3175e-18	2.35178e-15	15.3355	41.0156
ADGRL2	principal	0.0449931	-0.34507	67396.5	0.420555	1.12349e-17	2.80589e-15	2.07668	17.9688
MDGA1	principal	0.0316794	-0.326898	68442	0.427079	2.04651e-17	5.05786e-15	1.4377	16.0156
RPL23	principal	3.5932	0.375519	109270	0.681843	2.13658e-17	5.22602e-15	98.722	96.875
SMAD7	principal	0.222057	-0.591661	61013	0.380722	2.21965e-17	5.37381e-15	10.7029	32.8125
LOC112529963	principal	0.818399	0.663751	102841	0.641729	2.33094e-17	5.58624e-15	34.984	7.03125
LOC107051710	principal	0.0580605	-0.366325	66927	0.417626	3.56195e-17	8.45108e-15	2.71565	19.1406
GNRH1	principal	0	-0.257167	71364	0.445312	4.37311e-17	1.02729e-14	0	10.9375
SLC15A2	principal	0.604282	0.547485	100516	0.627221	5.40661e-17	1.25762e-14	28.115	2.73438
RPS19	principal	3.53114	0.378819	108860	0.679291	5.91061e-17	1.36151e-14	99.0415	98.0469
TMEM178B	principal	0.214706	-0.521244	61564	0.38416	8.18435e-17	1.86713e-14	10.2236	32.4219
CLN6	principal	0.646452	-0.702987	55437.5	0.345931	8.79025e-17	1.98626e-14	29.0735	55.4688
FLRT2	principal	0.552969	0.534353	99045	0.618042	1.0008e-16	2.2401e-14	24.4409	0.78125
ASIC2	principal	1.19947	0.742648	105543	0.65859	1.21404e-16	2.692e-14	49.6805	21.0938
SELENOI	principal	0.16462	-0.464097	63226	0.394531	3.03095e-16	6.59746e-14	7.98722	28.5156
MAPK6	principal	1.108	-0.725095	53402	0.333229	3.0827e-16	6.64911e-14	47.9233	71.4844
RPS28	principal	2.96085	0.423249	107668	0.671853	1.04547e-15	2.21471e-13	93.9297	89.8438
TPH1	principal	0.0245444	-0.276557	70074.5	0.437266	2.12892e-15	4.46997e-13	1.11821	13.6719
RASSF8	principal	0.19065	-0.469337	63175	0.394213	2.19946e-15	4.57758e-13	9.10543	29.6875
KCNB2	principal	1.92501	0.762032	106744	0.666081	2.58895e-15	5.34135e-13	73.3227	47.6562
TRPM3	principal	0.0522811	-0.302431	68392	0.426767	2.99437e-15	6.07217e-13	2.39617	17.1875
MEF2C	principal	2.70351	0.596308	107152	0.668633	3.31148e-15	6.65832e-13	90.2556	78.5156
BACH2	principal	0.386971	-0.576603	59678	0.372392	3.69791e-15	7.37283e-13	17.5719	42.1875
SAPCD2	principal	0.601475	0.52401	99092.5	0.618339	4.39982e-15	8.69917e-13	27.1565	3.90625
KLHL29	principal	2.06653	0.788666	106544	0.664836	5.11244e-15	1.00246e-12	75.2396	49.6094
RDH5	principal	0.33767	-0.553092	60645	0.378426	7.15325e-15	1.39113e-12	15.655	38.6719
PLXNA1	principal	0.211148	-0.480723	63189	0.3943	1.06098e-14	2.04657e-12	10.0639	30.4688
RPL37	principal	3.37379	0.397081	106615	0.665279	1.22671e-14	2.34717e-12	97.6038	94.1406
FABP5	principal	0.580351	-0.624194	57839.5	0.360919	1.49186e-14	2.83166e-12	26.9968	51.1719
GPRC5B	principal	0.0758596	-0.337343	67594	0.421788	1.5077e-14	2.83902e-12	3.67412	19.1406
NTM	principal	1.19275	-0.685891	55089.5	0.343759	2.37549e-14	4.43786e-12	49.6805	70.7031
SYNPR	principal	1.76893	0.692636	105634	0.659161	2.63424e-14	4.88281e-12	70.4473	46.4844
PCDH15	principal	1.81899	0.716527	105514	0.658409	2.96616e-14	5.45543e-12	68.6901	46.4844
COL13A1	principal	0.881128	0.620251	101328	0.632285	3.12188e-14	5.69767e-12	37.6997	12.1094
ABHD5	principal	0.147155	-0.411979	65288	0.407398	3.21079e-14	5.8152e-12	6.86901	25.3906
MAGI1	principal	0.753967	-0.659783	57194.5	0.356895	4.45194e-14	8.00202e-12	32.9073	57.0312
LRFN2	principal	1.79729	0.69282	105244	0.656724	5.76834e-14	1.02902e-11	69.1693	46.4844
KCNH6	principal	0.106876	-0.368719	66804.5	0.416861	6.44213e-14	1.14064e-11	5.11182	21.4844
MYO18B	principal	0.676685	0.530353	99180	0.618885	8.08852e-14	1.42154e-11	30.3514	6.64062
DMD	principal	2.05732	0.822913	105276	0.656927	9.04108e-14	1.57727e-11	75.8786	46.4844
ELFN1	principal	1.45922	0.683276	104204	0.650238	1.06108e-13	1.8376e-11	59.2652	34.375
DOCK4	principal	0.239018	-0.469541	63443.5	0.395888	1.32947e-13	2.28572e-11	11.1821	31.6406
DGAT2	principal	0.142544	-0.394036	65963	0.41161	1.77259e-13	3.02564e-11	6.70927	24.2188
LOC112530184	principal	0.398187	0.398187	94976	0.592652	1.81447e-13	3.075e-11	18.5304	0
TUBA1A	principal	1.06756	-0.662719	56270	0.351126	1.89528e-13	3.18918e-11	45.8466	68.3594
CHCHD2	principal	2.68638	-0.432626	55216	0.344549	3.97028e-13	6.58733e-11	89.9361	95.7031
CADPS2	principal	0.0907139	-0.328333	68085.5	0.424855	4.20234e-13	6.92395e-11	4.15335	19.1406
FHOD3	principal	2.80952	-0.419042	55297	0.345054	4.75808e-13	7.78553e-11	92.1725	95.3125
G0S2	principal	1.25712	-0.710926	56473.5	0.352396	4.79161e-13	7.7867e-11	49.2013	68.3594
GNG13	principal	0.541976	-0.567643	59793.5	0.373112	6.23157e-13	1.00578e-10	24.7604	47.6562
GABRA6	principal	0.719148	-0.639569	58764	0.366688	8.41773e-13	1.34945e-10	30.6709	54.2969
RPS24	principal	2.34518	0.575015	104592	0.652656	8.525e-13	1.35748e-10	84.345	69.5312
MSRB3	principal	0.0380109	-0.256365	70643	0.440813	1.28381e-12	2.03064e-10	1.91693	13.6719
NFASC	principal	0.948782	0.588861	100583	0.62764	1.71655e-12	2.69714e-10	41.3738	16.0156
DCLK1	principal	2.04879	-0.590919	56039.5	0.349687	1.85294e-12	2.8923e-10	75.5591	89.0625
TPT1	principal	3.19948	0.446017	104174	0.650044	2.51271e-12	3.8965e-10	96.4856	90.625
KIF21A	principal	0.952866	0.575028	100571	0.627565	2.53254e-12	3.90175e-10	42.1725	16.7969
TUBB3	principal	0.324135	-0.484305	63242.5	0.394634	3.21342e-12	4.91882e-10	14.6965	34.7656
RPS25	principal	2.78037	0.391162	103854	0.648051	4.75004e-12	7.22432e-10	91.0543	86.3281
H2A2BL	principal	0.679535	-0.589549	59547	0.371574	5.50266e-12	8.31567e-10	30.6709	54.2969
RPL37A	principal	3.06109	0.413656	103780	0.647592	5.6407e-12	8.47034e-10	95.5272	89.8438
HR	principal	0.915774	0.574744	99645.5	0.62179	6.59783e-12	9.8453e-10	38.8179	15.2344
SLC4A7	principal	0.759815	-0.585423	59388	0.370582	9.80848e-12	1.45447e-09	33.7061	56.25
MAP2	principal	2.37187	0.57893	103310	0.644656	1.17676e-11	1.73414e-09	83.0671	68.3594
CADNL	principal	0.0627941	-0.288486	70205	0.43808	1.19982e-11	1.75721e-09	2.8754	15.2344
KIT	principal	0.365461	0.351382	93474	0.583279	1.53558e-11	2.23516e-09	17.4121	0.78125
GRK3	principal	0.531462	0.431087	95728.5	0.597347	1.93737e-11	2.76904e-09	24.1214	4.6875
PPA1	principal	1.03091	0.565215	100115	0.624719	2.27494e-11	3.23204e-09	44.4089	21.0938
GRM4	principal	0.132252	-0.331368	68036	0.424546	2.55834e-11	3.61304e-09	5.91054	21.0938
SIX6	principal	1.35021	-0.579732	57973.5	0.361756	2.82451e-11	3.96534e-09	55.9105	72.6562
BIN3	principal	0.791936	0.509708	98457.5	0.614376	2.92556e-11	4.08305e-09	35.623	13.2812
NFIA	principal	0.59721	-0.585889	61245	0.38217	3.07597e-11	4.26787e-09	25.7188	47.2656
PDE5A	principal	0.121255	-0.324381	68334.5	0.426408	4.01129e-11	5.53325e-09	5.7508	20.3125
ODC1	principal	0.320644	-0.448441	64081	0.399866	4.28939e-11	5.88266e-09	15.3355	33.9844
HCN1	principal	0.680198	0.48139	96880.5	0.604536	5.99466e-11	8.12739e-09	29.7125	8.98438
DIO3	principal	0.29209	-0.430635	64932	0.405177	6.29065e-11	8.48022e-09	12.9393	32.0312
ARG2	principal	0.881456	-0.584272	59798.5	0.373144	7.62134e-11	1.0216e-08	38.3387	58.9844
BIN1	principal	0.840536	0.50999	98365.5	0.613802	8.03275e-11	1.0707e-08	36.901	15.625
SALL3	principal	1.23084	-0.572917	58766	0.366701	8.72142e-11	1.156e-08	51.5974	69.5312
ANAPC11	principal	0.889671	0.534629	98537.5	0.614876	9.3993e-11	1.23893e-08	38.3387	16.4062
ENO2	principal	0.5216	-0.519164	62136	0.38773	9.88324e-11	1.2884e-08	24.2812	43.75
OTX2	principal	2.24388	-0.449117	58019	0.362039	1.10641e-10	1.43447e-08	81.6294	89.4531
KCNJ14L	principal	0.889844	0.504808	98736	0.616114	1.3158e-10	1.69667e-08	40.0958	18.75
TRIM2	principal	0.385236	0.354501	92923	0.579841	1.39779e-10	1.79264e-08	17.4121	1.5625
KIF2A	principal	1.00192	0.528092	99139	0.618629	2.0829e-10	2.64272e-08	44.4089	21.4844
SEC61G	principal	1.42906	-0.56026	58794	0.366875	2.12657e-10	2.68171e-08	59.5847	77.7344
RPL36A	principal	3.26637	0.370244	101938	0.636095	2.13624e-10	2.68171e-08	98.0831	93.3594
WDCP	principal	0.497435	0.389881	94777.5	0.591413	2.16832e-10	2.70702e-08	23.4824	5.07812
RPL15	principal	2.90599	0.317555	101924	0.636004	2.17922e-10	2.70702e-08	93.131	91.4062
TMTC2	principal	0.738086	-0.553185	61028.5	0.380819	2.60583e-10	3.2201e-08	32.9073	54.2969
ANO3	principal	0.622247	0.43759	95962.5	0.598808	2.74923e-10	3.36492e-08	28.2748	8.20312
FOXP2	principal	0.136737	-0.330793	68518	0.427553	2.75139e-10	3.36492e-08	6.54952	20.7031
CKB	principal	2.91472	0.487642	101780	0.635106	2.82906e-10	3.44217e-08	92.6518	84.375
SIX3	principal	2.20166	0.476966	101637	0.634217	2.92772e-10	3.54403e-08	80.0319	69.1406
JAM3	principal	0.43612	0.3637	93756	0.585039	3.06389e-10	3.69005e-08	20.4473	3.51562
CCDC85A	principal	0.247733	-0.396098	66343	0.413981	3.1329e-10	3.75409e-08	11.0224	28.125
RPS26	principal	2.43772	0.454787	101596	0.633958	3.66323e-10	4.36752e-08	85.4633	75.7812
MAD1L1	principal	0.48138	0.387875	94082.5	0.587076	3.83785e-10	4.55285e-08	21.7252	4.29688
PSIP1	principal	0.409092	-0.45655	63857.5	0.398472	3.91568e-10	4.62207e-08	19.3291	37.8906
TSPAN4	principal	0.386781	0.345068	92648.5	0.578128	4.63447e-10	5.44344e-08	17.5719	1.95312
LOC112531817	principal	0.382849	0.331553	92877.5	0.579557	4.67053e-10	5.45877e-08	18.2109	2.34375
C16orf71	principal	0.125806	-0.316029	69071	0.431004	4.87485e-10	5.66964e-08	5.91054	19.5312
PYGL	principal	0.965671	0.512972	98449	0.614323	5.5657e-10	6.44155e-08	42.492	20.7031
SORBS2	principal	1.83787	0.571095	100972	0.630067	5.62336e-10	6.47669e-08	70.607	52.3438
NPTXR	principal	0.735126	0.465103	96739	0.603653	6.03238e-10	6.91421e-08	32.7476	12.8906
SLC25A6	principal	2.75883	0.429367	101268	0.631911	7.29953e-10	8.28654e-08	91.5335	84.375
PRAM1	principal	0.353372	0.323436	92025	0.574237	8.55631e-10	9.667e-08	16.2939	1.5625
MPP7	principal	0.28161	-0.390044	65966.5	0.411632	9.24046e-10	1.03905e-07	13.2588	30.4688
RPS14	principal	2.90012	0.406777	101122	0.631003	9.62006e-10	1.07663e-07	93.131	86.3281
PTPRD	principal	1.00938	-0.557035	60676.5	0.378622	9.6812e-10	1.07839e-07	42.492	60.9375
RRBP1	principal	0.164338	-0.315584	68464	0.427216	1.12709e-09	1.24959e-07	7.34824	22.2656
CTNND2	principal	1.49802	0.566561	100032	0.624198	1.18644e-09	1.30927e-07	61.0224	39.8438
C2CD2	principal	0.234138	-0.359121	66892	0.417407	1.36646e-09	1.50096e-07	11.1821	27.3438
MPDZ	principal	0.941788	-0.542595	61019	0.38076	1.53849e-09	1.67441e-07	41.0543	60.5469
PLEKHB1	principal	1.25438	0.538285	99155	0.618729	1.55244e-09	1.68188e-07	51.5974	32.0312
HSP90AB1	principal	0.22384	-0.353583	67108	0.418755	1.60835e-09	1.73454e-07	10.8626	26.5625
LOC107050029	principal	0.325733	0.295543	91724	0.572359	1.64825e-09	1.76952e-07	15.9744	1.5625
NDUFA4	principal	1.90811	-0.475242	59642.5	0.37217	1.97378e-09	2.10946e-07	74.1214	85.5469
PHACTR3	principal	0.101661	-0.275216	70213.5	0.438133	2.40334e-09	2.55703e-07	4.95208	17.1875
PSMA5	principal	0.305635	-0.382598	65950.5	0.411532	2.59409e-09	2.74765e-07	14.5367	32.0312
ADAMTSL1	principal	0.35975	0.336366	91173.5	0.568924	2.69207e-09	2.83876e-07	14.8562	1.17188
PSMG4	principal	0.0885814	-0.251123	70686.5	0.441085	2.77737e-09	2.91575e-07	4.3131	16.0156
MT3	principal	0.420988	0.364227	92018	0.574194	2.85719e-09	2.98633e-07	17.2524	2.34375
RPS20	principal	2.54811	0.375168	100454	0.626838	3.08264e-09	3.19383e-07	87.6997	82.0312
CACNA2D1	principal	1.69848	0.544444	99677	0.621986	3.91201e-09	4.0355e-07	64.5367	48.0469
AMER2	principal	0.568628	0.394052	94481	0.589563	3.97698e-09	4.08476e-07	25.8786	8.59375
RPL8	principal	2.59444	0.334639	100298	0.625858	4.0833e-09	4.17588e-07	87.3802	83.9844
LOC107051705	principal	0.374769	-0.421658	65304	0.407498	4.20523e-09	4.26605e-07	17.7316	35.1562
AHCY	principal	0.415122	0.329413	92730	0.578637	4.20743e-09	4.26605e-07	19.8083	3.90625
SDK2	principal	1.16942	0.524855	98349	0.613699	4.75301e-09	4.79872e-07	49.6805	28.9062
EAAT5L	principal	0.54719	0.377786	94239	0.588053	5.35628e-09	5.38487e-07	25.5591	7.8125
PAN3	principal	0.372663	-0.411468	65564	0.40912	5.60085e-09	5.60699e-07	17.2524	34.375
YBX3	principal	1.60618	-0.479309	60432.5	0.3771	5.87152e-09	5.82877e-07	65.3355	78.9062
EFNB1	principal	0.0849596	-0.257278	71073	0.443497	5.85619e-09	5.82877e-07	4.15335	15.2344
SDC2	principal	0.642904	0.411363	94974.5	0.592642	6.65819e-09	6.55486e-07	28.754	11.3281
VASH2	principal	0.227207	-0.332352	67617.5	0.421934	6.75072e-09	6.61849e-07	11.0224	26.1719
GRIA1	principal	0.333737	0.291982	91316	0.569813	6.92834e-09	6.76469e-07	15.9744	1.95312
AFDN	principal	1.10791	0.493248	97842	0.610536	8.22247e-09	7.99534e-07	46.9649	28.5156
RTN4RL2	principal	0.6568	0.40516	95128.5	0.593603	8.44848e-09	8.18158e-07	30.1917	11.7188
TUBB	principal	0.246891	-0.358436	67442	0.420839	8.58037e-09	8.27552e-07	11.8211	26.9531
TOMM7	principal	2.76669	0.397876	99865	0.623159	8.90948e-09	8.55815e-07	92.0128	85.1562
H3F3C	principal	1.43104	-0.507847	60853	0.379724	9.10654e-09	8.71217e-07	59.1054	76.5625
RXRG	principal	1.87147	0.56758	99479	0.620751	9.46068e-09	9.01463e-07	72.8435	52.3438
CYB5R2	principal	0.32122	-0.379994	66341	0.413969	9.50074e-09	9.01659e-07	15.3355	31.6406
DDC	principal	0.281385	0.273352	89942.5	0.561243	9.64733e-09	9.11922e-07	12.6198	0.390625
HELT	principal	0.136775	-0.271783	69751.5	0.43525	1.04248e-08	9.81501e-07	6.54952	19.5312
KCNMA1	principal	2.80448	0.507965	99693.5	0.622089	1.18204e-08	1.10137e-06	91.6933	79.2969
SYNGR1	principal	1.41387	0.500717	98653.5	0.615599	1.18372e-08	1.10137e-06	57.9872	40.2344
LOC101749175	principal	0.760063	-0.476853	62875	0.392341	1.29582e-08	1.20096e-06	34.345	52.7344
FLRT3	principal	0.298021	0.271065	90414	0.564185	1.39708e-08	1.28477e-06	14.0575	1.17188
RAP1GAP2	principal	0.445953	0.341477	92517.5	0.577311	1.4127e-08	1.29412e-06	20.2875	5.07812
BASP1	principal	0.377597	-0.389775	66063.5	0.412237	1.49964e-08	1.35636e-06	16.7732	34.375
SH3GL2	principal	0.94727	0.48138	96580	0.602661	1.75479e-08	1.57706e-06	40.5751	20.7031
PIK3R3	principal	1.2536	0.52571	97839	0.610517	1.78971e-08	1.60236e-06	51.4377	31.25
RPS21	principal	3.05803	0.306856	99409	0.620314	1.96323e-08	1.75111e-06	95.0479	91.7969
ZNF385B	principal	1.1465	0.5056	97468.5	0.608205	1.97356e-08	1.75373e-06	48.4026	27.7344
RNF157	principal	0.624055	0.394326	94308.5	0.588487	2.14482e-08	1.8988e-06	28.115	10.5469
MYLK	principal	0.269175	0.258561	89512	0.558556	2.38842e-08	2.1066e-06	12.1406	0.390625
GTDC1	principal	0.217048	-0.329239	68469.5	0.427251	2.6901e-08	2.35517e-06	10.3834	24.2188
FSTL5	principal	2.99066	0.395697	99211.5	0.619081	2.71256e-08	2.36611e-06	93.131	86.3281
PFDN1	principal	0.487845	-0.412873	65173.5	0.406684	3.17097e-08	2.75584e-06	22.6837	39.4531
RPS12	principal	2.59188	0.402208	99035.5	0.617983	3.48121e-08	3.01442e-06	87.3802	78.9062
KCTD3	principal	0.843817	0.420327	95817	0.5979	4.81727e-08	4.14111e-06	38.1789	20.7031
ALDOC	principal	1.59363	0.526613	98121.5	0.61228	5.55758e-08	4.76026e-06	64.5367	44.9219
SETBP1	principal	1.06591	-0.500929	62716.5	0.391352	5.77626e-08	4.92977e-06	44.7284	62.1094
SLC35F1	principal	0.247243	-0.327714	68450.5	0.427132	7.52926e-08	6.40284e-06	11.5016	25.7812
RPL22	principal	2.38874	0.356906	98541	0.614897	7.66513e-08	6.4951e-06	84.984	78.5156
SLC1A7	principal	0.435386	-0.393036	66166.5	0.41288	8.30689e-08	7.01385e-06	20.1278	36.3281
DAB2IP	principal	1.01354	-0.48826	63002	0.393133	8.40972e-08	7.0755e-06	44.0895	60.5469
PAPLN	principal	1.66823	0.493739	97860	0.610648	9.74894e-08	8.17326e-06	65.1757	48.8281
RPS15A	principal	2.57998	0.324895	98287.5	0.613316	1.19623e-07	9.92372e-06	88.1789	83.5938
RPL39	principal	3.03802	0.261316	98277.5	0.613253	1.25303e-07	1.03227e-05	94.8882	93.3594
RPL17	principal	2.51226	0.393333	98241	0.613025	1.26547e-07	1.03892e-05	87.3802	78.5156
SS2	principal	0.461501	0.331799	91807	0.572877	1.36957e-07	1.11665e-05	20.607	6.25
PRPH2	principal	0.618708	-0.431118	65110	0.406287	1.44662e-07	1.17543e-05	27.6358	44.1406
WASF3	principal	0.860215	0.418053	95189.5	0.593984	1.4653e-07	1.18654e-05	38.0192	19.9219
ATRNL1	principal	0.643817	0.38273	93504	0.583466	1.65656e-07	1.33686e-05	28.2748	12.1094
TMSB15B	principal	0.256261	-0.332311	68612.5	0.428143	2.04156e-07	1.63642e-05	12.6198	25.7812
EPB41L2	principal	0.357987	-0.355567	67415.5	0.420674	2.22007e-07	1.76756e-05	16.7732	32.0312
MYNN	principal	0.305503	0.253362	89719	0.559848	2.39297e-07	1.89885e-05	14.377	2.34375
DPP6	principal	0.406145	0.300306	90799	0.566587	2.47847e-07	1.95363e-05	17.8914	4.29688
MT4L	principal	0.472786	0.338179	91430	0.570525	2.48712e-07	1.95395e-05	19.9681	6.25
EPB41L3	principal	0.63331	0.368125	93303	0.582212	2.65556e-07	2.0794e-05	28.4345	12.1094
WNK2	principal	0.575186	0.347668	92829	0.579254	2.69605e-07	2.10416e-05	26.0383	10.5469
TUBA1A1	principal	2.59995	-0.492991	62504	0.390026	2.77751e-07	2.14655e-05	83.7061	94.5312
ZNF516	principal	0.385786	-0.364225	67213.5	0.419413	2.77087e-07	2.14655e-05	18.2109	33.2031
LBH	principal	0.54727	-0.402689	65996	0.411816	2.83464e-07	2.18359e-05	24.1214	41.0156
PLA2G10L	principal	0.312908	-0.330349	68072	0.42477	2.9981e-07	2.30203e-05	14.8562	29.2969
MARCH11	principal	0.394191	0.289431	90894.5	0.567183	3.08824e-07	2.3636e-05	18.3706	5.07812
LOC107054744	principal	1.50071	0.473724	96928	0.604832	3.14242e-07	2.39733e-05	61.1821	43.3594
RPL22L1	principal	1.53864	0.445044	96998.5	0.605272	3.45811e-07	2.62972e-05	63.099	47.6562
SLC2A1	principal	0.454634	-0.376682	66779	0.416702	3.71134e-07	2.81326e-05	20.7668	36.7188
SORCS2	principal	1.19651	0.453221	96042	0.599304	3.74389e-07	2.82891e-05	49.8403	32.4219
AADACL4L3	principal	1.08542	-0.39361	63699.5	0.397486	3.80176e-07	2.86351e-05	48.4026	59.7656
HS6ST3	principal	0.974332	0.437677	94965.5	0.592586	4.26738e-07	3.17392e-05	40.5751	22.6562
TEF	principal	0.754057	0.384879	93924	0.586087	5.20068e-07	3.83203e-05	33.3866	17.9688
ENOX1	principal	0.348049	0.267816	90096	0.5622	5.22772e-07	3.84003e-05	16.2939	3.90625
CEP85L	principal	1.06809	0.417782	95475.5	0.595769	5.27902e-07	3.86574e-05	45.5272	29.6875
MTCL1	principal	0.71838	0.37241	93737.5	0.584923	5.36787e-07	3.91871e-05	32.5879	16.4062
OSBPL1A	principal	1.46588	-0.446349	63334	0.395205	5.66305e-07	4.12152e-05	60.5431	74.6094
UBE2E2	principal	1.49355	0.481632	96442	0.6018	5.82934e-07	4.22957e-05	59.2652	41.7969
PRDX4	principal	0.260976	-0.306777	69095.5	0.431157	6.4382e-07	4.64294e-05	12.6198	25.7812
MARCKSL1	principal	0.400873	-0.344096	67482	0.421089	6.818e-07	4.87241e-05	18.8498	34.375
TMEM229B	principal	0.326497	0.250777	89668	0.55953	8.70334e-07	6.20106e-05	15.4952	3.51562
TJP1	principal	0.780375	0.384062	93700.5	0.584693	9.65436e-07	6.81724e-05	34.5048	17.5781
JAZF1	principal	0.376344	0.270732	90163.5	0.562622	1.02807e-06	7.23801e-05	17.4121	4.6875
ACAP3	principal	1.17974	0.447031	95383.5	0.595195	1.16068e-06	8.14739e-05	50.639	31.6406
CDKL5	principal	0.238178	-0.285551	69839	0.435796	1.17987e-06	8.25769e-05	11.0224	23.8281
PTPRM	principal	0.504958	-0.391677	67171	0.419148	1.28258e-06	8.9239e-05	22.3642	37.5
CITED4	principal	1.10217	0.419825	95055.5	0.593148	1.34472e-06	9.32891e-05	47.2843	30.4688
MARCKS	principal	1.40168	0.422316	95797.5	0.597778	1.4434e-06	9.95529e-05	57.3482	42.5781
KCNMB4	principal	0.594193	0.3282	92213	0.575411	1.74222e-06	0.000119468	27.1565	12.5
AHR	principal	0.345338	0.264128	89513	0.558563	1.74974e-06	0.000119638	15.655	4.29688
TNIK	principal	0.481613	0.294277	91191	0.569033	1.83712e-06	0.000125252	22.3642	8.59375
EGFLAM	principal	2.00633	-0.384158	63893	0.398693	2.03476e-06	0.000138329	76.1981	85.5469
ARID3B	principal	1.18794	0.427995	95045	0.593082	2.07815e-06	0.000140875	50.3195	33.5938
ARL6	principal	0.615004	0.334311	92272.5	0.575782	2.09707e-06	0.000141752	27.9553	13.2812
SPDL1	principal	0.450737	-0.343184	67854.5	0.423413	2.54634e-06	0.000170222	20.7668	35.1562
ZIC3	principal	0.276371	-0.297985	69642	0.434567	2.54694e-06	0.000170222	13.099	25.3906
ZRANB1	principal	0.241675	-0.262055	70237	0.43828	3.72273e-06	0.000244669	11.5016	23.8281
RGS9	principal	0.410035	-0.330668	68383	0.426711	3.8184e-06	0.000249801	19.0096	33.5938
PXYLP1	principal	0.35801	0.255527	89482.5	0.558372	3.82187e-06	0.000249801	16.6134	5.07812
IGSF11	principal	0.352792	-0.317649	68960	0.430312	3.86402e-06	0.00025129	16.7732	29.2969
PCYT2	principal	0.406199	-0.323793	68469.5	0.427251	3.97875e-06	0.000257923	18.8498	32.8125
WDR7	principal	0.471884	0.286474	90693.5	0.565929	4.1793e-06	0.000269451	21.7252	8.59375
AGAP1	principal	0.875863	-0.399411	65982.5	0.411732	4.8694e-06	0.000308907	38.4984	53.125
HSPE1	principal	0.685085	-0.359614	66714	0.416296	5.2656e-06	0.000331384	31.7891	45.7031
NCAM1	principal	0.76006	0.357528	92696.5	0.578428	5.26365e-06	0.000331384	33.7061	18.3594
DENND1B	principal	0.231682	-0.254546	70622	0.440682	5.38821e-06	0.00033731	10.8626	22.6562
RPS27A	principal	2.54685	0.302028	95600	0.596546	6.44463e-06	0.000397572	87.8594	82.4219
HIVEP3	principal	0.946738	0.395919	93319	0.582312	6.52174e-06	0.000400867	39.7764	23.4375
VIPR1	principal	0.945902	0.37657	93508.5	0.583495	6.64605e-06	0.000407453	41.0543	26.5625
DST	principal	0.296508	-0.282408	69956	0.436527	7.14977e-06	0.000437205	13.738	26.1719
RPL35A	principal	2.5017	0.292627	95508	0.595971	7.32075e-06	0.000445364	88.0192	82.8125
CNKSR2	principal	0.388227	0.254609	89579.5	0.558978	7.53231e-06	0.000457063	18.0511	6.25
CCDC88C	principal	0.497755	0.286136	90636.5	0.565573	8.37631e-06	0.00050313	23.0032	9.76562
KLF12	principal	0.235263	-0.256511	70884	0.442317	8.43118e-06	0.000505147	10.7029	22.2656
RDH12	principal	1.68803	-0.370745	65088.5	0.406153	9.13613e-06	0.000540558	67.5719	77.7344
CA3B	principal	1.08961	0.389869	93822	0.585451	9.26518e-06	0.00054683	46.8051	31.6406
CNGB1	principal	0.895078	-0.390905	66450.5	0.414652	9.77163e-06	0.000573866	38.4984	52.7344
MACROD2	principal	1.35721	0.364875	94478.5	0.589547	9.83667e-06	0.000576259	56.0703	44.1406
LDHB	principal	1.16084	0.385155	93895	0.585906	1.18788e-05	0.000692471	49.8403	34.7656
LOC101752106	principal	1.53343	0.39402	94571.5	0.590128	1.20048e-05	0.000698102	61.3419	48.0469
RAB3A	principal	0.649745	0.312654	91564.5	0.571364	1.4642e-05	0.000839123	29.7125	16.0156
HIF1A	principal	0.593669	0.301512	91104	0.56849	1.46165e-05	0.000839123	26.9968	13.2812
ZNF521	principal	0.233256	-0.250452	71086	0.443578	1.51142e-05	0.000857893	11.1821	21.875
RIMS1	principal	1.4103	-0.430291	65772	0.410418	1.52494e-05	0.000861446	55.9105	68.75
BTG2	principal	0.268305	-0.261111	70571.5	0.440367	1.53237e-05	0.000863589	12.9393	24.6094
ANTXRL	principal	1.27764	-0.395482	65870.5	0.411033	1.54222e-05	0.000867079	53.5144	66.7969
CHD7	principal	1.03599	-0.39295	66382.5	0.414228	1.70458e-05	0.00095384	44.4089	59.7656
SLC38A3	principal	0.721093	0.32581	91796.5	0.572812	1.82194e-05	0.00101472	32.2684	17.9688
SNCAIP	principal	0.451922	0.265768	89782	0.560241	1.83935e-05	0.00102203	20.607	8.59375
IFT57	principal	0.344999	-0.27239	69944	0.436452	1.88712e-05	0.00104368	15.9744	28.5156
PDZD2	principal	0.567558	-0.333029	68264	0.425968	1.89958e-05	0.00104812	26.0383	38.6719
SUN1	principal	0.577726	0.294851	90885	0.567124	2.00991e-05	0.00110387	26.5176	13.6719
TWF1	principal	0.266574	-0.260301	70838	0.44203	2.11065e-05	0.00115385	12.6198	23.8281
DGCR6L	principal	0.282978	-0.253671	70613	0.440626	2.302e-05	0.00125269	13.5783	25.3906
CREBBP	principal	0.634141	-0.331712	68026	0.424483	2.45128e-05	0.00132374	29.2332	41.7969
MDH2	principal	1.24919	-0.383323	66284	0.413613	2.6352e-05	0.00141669	52.8754	66.7969
LOC107050595	principal	0.949276	0.346177	92611	0.577894	2.6392e-05	0.00141669	40.8946	26.9531
TRAPPC10	principal	0.554526	0.283134	90522.5	0.564862	2.96748e-05	0.00158217	25.7188	12.8906
PCDH9	principal	0.663868	0.340507	90756	0.566319	2.9941e-05	0.00159278	26.8371	14.8438
ZMIZ1	principal	0.89686	-0.365615	67158.5	0.41907	3.07418e-05	0.00162808	39.6166	53.5156
ATP5O	principal	1.10915	-0.328037	66716	0.416309	3.35465e-05	0.00175701	48.4026	59.375
LRRTM4	principal	0.777364	-0.376445	67791.5	0.42302	3.38707e-05	0.00176619	32.7476	47.6562
RPL26L1	principal	2.80133	0.25564	94314.5	0.588524	3.56774e-05	0.00184821	89.9361	86.7188
M6PR	principal	0.335688	-0.26625	70366.5	0.439088	3.80028e-05	0.00196012	15.9744	27.7344
MEF2D	principal	1.48369	-0.351472	66416.5	0.41444	4.10286e-05	0.00208894	59.7444	69.5312
NOL4	principal	0.809462	0.321238	91720	0.572334	4.10078e-05	0.00208894	35.1438	22.2656
RPL23A	principal	2.74794	0.30719	94166.5	0.5876	4.30074e-05	0.00218183	90.8946	84.375
MYT1	principal	0.762853	0.306908	91639.5	0.571832	4.35429e-05	0.00220277	35.1438	21.0938
SRGAP1	principal	0.425566	-0.296172	69857	0.435909	4.67835e-05	0.00234174	19.1693	31.6406
SRRM4	principal	0.703663	-0.327851	68150	0.425257	4.77467e-05	0.00237991	31.9489	45.3125
IGFBP2	principal	0.664822	0.30227	90851.5	0.566915	4.82816e-05	0.00239707	29.7125	16.0156
FAM103A1	principal	0.401169	-0.271332	69880.5	0.436055	4.86905e-05	0.00241176	19.3291	31.25
NLK	principal	0.515236	0.266732	89918	0.56109	5.1511e-05	0.00253558	23.8019	12.1094
AKAP2	principal	0.527988	-0.303352	69194.5	0.431775	5.37967e-05	0.00263715	23.8019	37.1094
SLC6A6	principal	0.520994	0.272443	89779	0.560222	5.44676e-05	0.00266453	23.1629	11.7188
RPL4	principal	2.37507	0.324799	93896.5	0.585916	5.79701e-05	0.00282423	84.5048	76.1719
PPIA	principal	1.79269	-0.41655	66452.5	0.414665	5.8203e-05	0.00282976	69.1693	83.9844
CAMK2D	principal	1.3614	0.36982	93080	0.580821	6.51502e-05	0.00312906	56.7093	41.7969
PBX3	principal	1.13052	0.339553	92552.5	0.577529	6.7496e-05	0.00323517	47.6038	35.1562
CETN3	principal	1.63168	0.345885	93395	0.582786	7.13733e-05	0.00339359	65.8147	53.5156
ABCA3	principal	0.502715	0.250797	89717	0.559836	7.32315e-05	0.00345426	23.9617	11.7188
DNAJC5	principal	0.627518	-0.310089	68821	0.429444	7.36818e-05	0.0034686	28.5942	41.4062
BCL6	principal	0.487249	-0.302245	69698.5	0.43492	7.73798e-05	0.003614	22.3642	33.9844
C7orf73	principal	0.74114	-0.329091	68389.5	0.426752	8.10576e-05	0.00377093	33.3866	46.4844
PRR16	principal	0.38555	-0.270127	70525	0.440077	8.2355e-05	0.00381299	17.4121	29.2969
LOC107056275	principal	0.910304	0.319944	91710	0.572272	8.69063e-05	0.003996	39.6166	27.3438
LRIT2	principal	0.968616	-0.351734	67808	0.423123	8.96281e-05	0.00409734	41.853	54.6875
FKBP1B	principal	0.585062	0.274237	90082	0.562113	8.99046e-05	0.00410207	26.8371	14.4531
LOC768429	principal	1.12532	-0.384129	67695.5	0.422421	9.22148e-05	0.00419136	43.77	57.4219
MIB2	principal	1.27673	0.342599	92632	0.578025	9.53546e-05	0.00432578	52.8754	41.0156
INAFM2	principal	0.528787	0.261878	89610.5	0.559171	0.000101061	0.00457589	24.1214	12.8906
BZW2	principal	0.661866	-0.319568	68912	0.430012	0.0001023	0.00462318	29.8722	42.5781
ATP6V1G1	principal	1.42072	-0.318906	67229	0.41951	0.000115411	0.0051278	59.9042	70.3125
LOC771917	principal	0.56948	0.263976	89863.5	0.56075	0.000117322	0.00520298	26.3578	14.4531
LDHA	principal	1.1253	0.330053	92091.5	0.574652	0.000124506	0.00545023	47.2843	35.9375
LOC101749344	principal	1.21406	0.355114	92193.5	0.575289	0.000124973	0.00546062	49.361	36.3281
SOWAHC	principal	0.751302	-0.338264	68824.5	0.429466	0.000131853	0.00569828	32.1086	46.4844
LARGE1	principal	1.03444	-0.349108	67954.5	0.424037	0.00013425	0.0057599	44.5687	57.4219
ANP32B	principal	0.40242	-0.25089	70622.5	0.440686	0.000134114	0.0057599	18.6901	30.0781
CASZ1	principal	0.92406	-0.335802	68304.5	0.426221	0.000142014	0.00606013	39.7764	52.3438
CACNA2D4	principal	1.96891	0.362293	93031.5	0.580518	0.00014287	0.0060857	74.6006	62.8906
ADGRV1	principal	2.29112	0.304182	93123.5	0.581092	0.000144443	0.00614169	81.6294	74.6094
PTMS	principal	1.50254	0.316091	92659	0.578194	0.000155533	0.00657784	61.9808	51.5625
CKMT1A	principal	1.76022	-0.330524	67379	0.420446	0.000170419	0.0071946	68.5304	76.5625
ATF4	principal	1.47897	-0.313084	67506	0.421239	0.000172423	0.00726627	62.3003	71.875
RPL31	principal	2.17824	0.302941	92891.5	0.579644	0.000189725	0.0079111	82.2684	73.4375
LRIT1	principal	0.441518	-0.267132	70588.5	0.440473	0.000189282	0.0079111	20.2875	31.6406
MAP4K4	principal	0.813435	-0.321239	68891	0.429881	0.000210044	0.00866697	36.4217	47.2656
RAPGEF2	principal	0.747249	-0.301894	69193	0.431765	0.000222946	0.00914051	33.0671	44.9219
CALML4	principal	0.755142	-0.307682	69164	0.431584	0.000226195	0.00923699	33.8658	44.5312
BMPR2	principal	0.36863	-0.252163	71212.5	0.444367	0.000234132	0.00951201	17.7316	27.3438

## Sheet: C
gene	cluster	avgExpr	avg_log2FC	stat	auc	p_val	p_val_adj	pct_in	pct_out
NTNG1	principal	0.0390649	-3.3234	2618	0.024174	1.9374e-153	4.59667e-149	1.91693	95.3757
KIRREL3	principal	0.0511286	-3.43663	2968	0.0274059	9.47636e-151	1.12418e-146	2.23642	94.7977
NFIB	principal	0.0543812	-2.80088	5120	0.047277	1.64106e-141	1.29786e-137	2.39617	91.3295
SKOR1	principal	0.0127533	-2.25015	9834	0.090805	2.82596e-132	1.67622e-128	0.638978	82.0809
LRRC4C	principal	0.0919647	-2.66286	7162.5	0.066137	7.77915e-127	3.69136e-123	4.3131	87.8613
LOC107052215	principal	0.0159032	-2.18611	12973.5	0.119794	1.94612e-120	7.69563e-117	0.798722	76.3006
TUBB2B	principal	0.272124	-2.37884	8446	0.0779885	1.27728e-99	4.32924e-96	12.7796	88.4393
DCX	principal	0.0362233	-1.66624	17793.5	0.164301	5.0987e-99	1.51215e-95	1.75719	68.2081
OPN2SW	principal	0.0030774	-2.23818	21637.5	0.199796	2.31044e-94	6.09083e-91	0.159744	60.1156
MYO16	principal	0.0261699	-1.52662	20205	0.186569	3.98169e-93	9.44696e-90	1.27796	63.5838
SPOCK3	principal	0.0767234	-1.72592	17227.5	0.159075	6.39254e-93	1.37881e-89	3.67412	70.5202
ADAMTS6	principal	0.00285296	-1.40045	22891.5	0.211375	2.72855e-90	5.3948e-87	0.159744	57.8035
RS1	principal	2.81127	-1.85543	1707	0.0157621	7.52908e-85	1.37412e-81	92.0128	100
PNPLA1	principal	0.0234326	-1.4389	23285.5	0.215013	6.95781e-84	1.17915e-80	1.11821	57.8035
TRIM24	principal	0.0485613	-1.43511	21571.5	0.199187	1.32858e-83	2.10145e-80	2.39617	61.8497
OPN1LW	principal	3.97751	3.87237	104692	0.966703	3.38499e-80	4.83895e-77	93.9297	5.20231
ROBO1	principal	0.408693	-2.16703	11732	0.108331	3.46717e-80	4.83895e-77	17.7316	86.1272
GRIK1	principal	0.338708	-2.08013	12944.5	0.119527	1.5308e-79	2.01777e-76	15.655	82.659
TKT	principal	0.0754314	-1.50096	21493.5	0.198466	8.82034e-79	1.10143e-75	3.83387	62.4277
PLPP4	principal	0.0662288	-1.36503	22962.5	0.212031	2.91007e-76	3.45221e-73	3.03514	60.1156
PTPRS	principal	0.0643055	-1.37279	23371.5	0.215807	8.02443e-75	9.06608e-72	3.19489	58.9595
ZEB2	principal	0.111003	-1.48684	21719	0.200548	6.49252e-73	7.00189e-70	5.27157	63.5838
NTRK3	principal	0.0229107	-1.22541	27064.5	0.249908	6.6395e-72	6.84907e-69	1.11821	50.8671
DLGAP1L	principal	0.0489208	-1.2196	26985	0.249174	5.60395e-67	5.53997e-64	2.23642	52.0231
FRMD4A	principal	0.140993	-1.43828	23029	0.212645	1.68762e-65	1.60162e-62	6.38978	62.4277
LOC112532929	principal	0	-0.963802	31926	0.294798	5.04458e-63	4.60338e-60	0	41.0405
NEBL	principal	0.0140778	-0.954364	30722	0.28368	6.87911e-63	6.04495e-60	0.638978	43.9306
DSCAM	principal	2.74507	-1.33624	12121	0.111923	3.35802e-55	2.84544e-52	87.0607	100
CHN1	principal	0.163548	-1.22934	26526.5	0.24494	7.98742e-53	6.53481e-50	7.34824	57.2254
ARR3	principal	3.23836	2.06466	95099.5	0.878128	1.08766e-52	8.60197e-50	93.9297	43.9306
CACNA1C	principal	0.0647771	-1.03409	31090	0.287078	2.94032e-51	2.25039e-48	3.19489	45.0867
HMP19	principal	0.272745	-1.31586	24070	0.222257	6.65906e-50	4.93728e-47	13.2588	64.7399
THSD7A	principal	0.0300481	-0.893225	34147.5	0.315311	5.40222e-49	3.88403e-46	1.4377	38.1503
CCSER1	principal	2.30328	-1.23081	15229.5	0.140626	1.102e-47	7.68999e-45	81.9489	98.2659
TENM2	principal	1.95199	1.7918	91786.5	0.847536	1.23108e-47	8.34532e-45	73.8019	7.51445
FIBCD1	principal	1.04095	-1.68457	17707.5	0.163507	1.07466e-46	7.0826e-44	41.3738	93.0636
ATP5G1	principal	3.14225	1.17584	92503.5	0.854157	3.03587e-46	1.94673e-43	96.3259	78.0347
AMY2A	principal	0.0030742	-0.679241	37632	0.347486	2.63755e-45	1.6468e-42	0.159744	30.6358
MXRA7	principal	0.116249	-0.981666	30648	0.282997	2.78512e-45	1.69436e-42	5.7508	47.9769
ZNF804A	principal	0.0401908	-0.800664	35051	0.323653	2.59729e-44	1.54058e-41	1.91693	36.9942
SMAD7	principal	0.222057	-1.21033	28436.5	0.262576	2.85279e-42	1.65086e-39	10.7029	54.9133
SPOCK1	principal	0.104176	-0.917293	32248	0.297771	3.60473e-42	2.03633e-39	5.27157	44.5087
THRB	principal	1.70051	1.63896	88571	0.817845	4.79811e-42	2.64744e-39	65.4952	2.89017
LOC101749755	principal	0	-0.63681	39125	0.361272	5.55254e-42	2.99408e-39	0	27.7457
SLC25A6	principal	2.75883	1.52152	90412.5	0.834849	1.01942e-41	5.37483e-39	91.5335	50.289
LOC107055388	principal	1.59571	1.59571	87711	0.809904	3.60213e-41	1.85791e-38	61.9808	0
RAB39B	principal	0.174563	-0.97543	30599	0.282544	9.95525e-40	5.0255e-37	8.46645	50.8671
SYT1	principal	2.74648	1.56753	88988.5	0.8217	9.7628e-39	4.82567e-36	89.4569	46.2428
TPBGL	principal	0.0937783	-0.922395	34526	0.318806	1.36187e-38	6.59423e-36	4.15335	39.8844
RTN4RL1	principal	0.0567138	-0.726822	36367	0.335805	8.57278e-38	4.06796e-35	2.71565	35.2601
RXRG	principal	1.87147	1.44771	87328.5	0.806372	4.71713e-37	2.19448e-34	72.8435	20.2312
LSAMP	principal	0.123382	-0.912671	33684	0.311031	4.85361e-37	2.21455e-34	5.7508	42.7746
MEF2C	principal	2.70351	1.35603	88157.5	0.814027	6.71543e-37	3.00623e-34	90.2556	54.9133
SLC27A6	principal	0	-0.549441	41316	0.381503	8.33528e-36	3.66227e-33	0	23.6994
FAM19A1	principal	0.00904154	-0.575414	40591.5	0.374813	3.67698e-35	1.58618e-32	0.479233	25.4335
PDC	principal	0.738477	-1.41068	25009	0.230928	1.39923e-34	5.92822e-32	29.393	77.4566
BTG2	principal	0.268305	-0.974253	30915.5	0.285467	3.49801e-33	1.45603e-30	12.9393	53.1792
SCG3	principal	3.4219	0.814246	86383	0.797642	3.71514e-33	1.51975e-30	98.722	91.9075
CDH18	principal	3.0802	1.2592	86126	0.795269	1.06894e-32	4.29859e-30	95.0479	67.052
PTPMT1	principal	0.3225	-1.01398	30153	0.278426	1.26745e-32	5.01192e-30	15.3355	56.0694
MAGI1	principal	0.753967	-1.27572	25699.5	0.237304	4.48282e-32	1.7436e-29	32.9073	75.7225
PARD3B	principal	0.102983	-0.748657	36522.5	0.337241	9.57717e-32	3.66497e-29	4.79233	36.9942
CNKSR2L	principal	0.00977602	-0.510924	42166	0.389352	9.15519e-31	3.44787e-28	0.479233	22.5434
LOC107053911	principal	0	-0.454622	43194	0.398844	1.36435e-30	5.05792e-28	0	20.2312
FAT1	principal	0.0032876	-0.440609	42964.5	0.396725	2.93319e-30	1.07066e-27	0.159744	20.8092
CDKL5	principal	0.238178	-0.917128	33098	0.30562	3.75211e-30	1.34882e-27	11.0224	48.5549
ME1	principal	1.31883	1.21828	81962.5	0.756824	5.22095e-30	1.84884e-27	55.2716	4.62428
ATP5I	principal	3.08002	0.848353	84464.5	0.779927	1.57893e-29	5.50907e-27	96.0064	84.3931
NELL2	principal	0.281272	-0.915286	32646.5	0.301451	2.07746e-29	7.14346e-27	12.4601	51.4451
ENO1	principal	3.03298	1.0009	84368	0.779036	2.32684e-29	7.88667e-27	95.6869	76.8786
HTRA1	principal	0.395717	-1.00333	30518	0.281797	2.42073e-29	8.08933e-27	18.2109	58.9595
PODXL2	principal	0.223822	-0.869744	33991.5	0.31387	4.34917e-29	1.43317e-26	10.0639	46.8208
EEF1A2	principal	2.07755	1.29754	83727	0.773117	5.33998e-29	1.73557e-26	78.754	33.526
COX8A	principal	3.27991	0.77458	84142.5	0.776953	6.20242e-29	1.98863e-26	97.6038	89.0173
LOC107054206	principal	0.00939331	-0.426433	43123.5	0.398193	4.29093e-28	1.35742e-25	0.479233	20.8092
MAPT	principal	0.041259	-0.522644	40815.5	0.376881	7.08874e-28	2.21299e-25	2.07668	26.5896
EXTL1	principal	1.11384	1.08701	79358	0.732774	4.4363e-27	1.36696e-24	47.7636	1.15607
ZDHHC2	principal	0.00674737	-0.410729	43990	0.406194	1.53819e-26	4.67887e-24	0.319489	19.0751
KHDRBS2	principal	0.186815	-0.787157	36173.5	0.334018	5.32377e-26	1.59888e-23	8.94569	40.4624
LOC107053852	principal	0.0033126	-0.385713	44527	0.411153	5.60641e-26	1.66272e-23	0.159744	17.9191
TPT1	principal	3.19948	0.831403	82328	0.760199	9.78878e-26	2.86727e-23	96.4856	84.9711
GABRG3	principal	1.15043	1.12879	78267	0.7227	1.0881e-25	3.14832e-23	45.3674	0.578035
ERICH1	principal	1.79425	1.30621	81028.5	0.748199	1.14629e-25	3.27674e-23	65.1757	20.8092
NTM	principal	1.19275	-1.11248	27281.5	0.251911	2.46981e-25	6.97604e-23	49.6805	86.7052
NCAN	principal	0.0376155	-0.506146	42229	0.389933	3.22081e-25	8.99023e-23	1.75719	23.6994
SERF2	principal	2.98478	0.83938	81925.5	0.756482	4.62397e-25	1.27568e-22	94.5687	80.3468
SUV39H1	principal	1.93793	1.12582	81289	0.750605	6.48043e-25	1.74721e-22	73.9617	36.4162
LHX3	principal	0.0237091	-0.423374	43199	0.39889	6.46889e-25	1.74721e-22	1.11821	21.3873
ODC1	principal	0.320644	-0.851746	33795	0.312056	7.70453e-25	2.05391e-22	15.3355	50.289
ATP6AP1L	principal	0.00719391	-0.375552	44629	0.412094	9.01522e-25	2.37661e-22	0.319489	17.9191
LOC107052984	principal	0.0100049	-0.38966	44387.5	0.409864	1.25301e-24	3.26693e-22	0.479233	18.4971
TUBA1A1	principal	2.59995	-0.945312	26678.5	0.246343	1.37728e-24	3.55188e-22	83.7061	97.6879
TMTC2	principal	0.738086	-1.09376	29779	0.274973	1.58207e-24	4.03615e-22	32.9073	67.052
GRK5	principal	0.0226765	-0.445559	43436.5	0.401083	2.09346e-24	5.28397e-22	1.11821	20.8092
AGAP1	principal	0.875863	-1.02793	28961.5	0.267424	2.52291e-24	6.30089e-22	38.4984	76.3006
PCDH11X	principal	0.100043	-0.635414	39849.5	0.367962	5.27917e-24	1.30473e-21	4.63259	30.6358
PTN	principal	3.23044	0.717677	80997.5	0.747913	1.64359e-23	4.0202e-21	96.9649	87.8613
PDE4D	principal	1.32568	-1.11627	28169	0.260106	1.70905e-23	4.13765e-21	53.1949	85.5491
FOXO6	principal	0.0428291	-0.469734	42692	0.394209	2.02052e-23	4.84232e-21	1.91693	23.1214
LOC101749016	principal	0.0347682	-0.439057	43132	0.398271	2.39526e-23	5.68298e-21	1.59744	21.9653
FABP5	principal	0.580351	-0.968168	31729.5	0.292983	7.05269e-23	1.65675e-20	26.9968	61.2717
PEX5L	principal	0.0110121	-0.361144	45034.5	0.415839	7.68243e-23	1.78699e-20	0.479233	17.341
RERG	principal	0.0233068	-0.406861	44091.5	0.407131	1.24858e-22	2.8761e-20	1.11821	19.6532
GNG13	principal	0.541976	-0.919193	32421.5	0.299373	2.08824e-22	4.764e-20	24.7604	59.5376
PAX4	principal	0.0061406	-0.361272	45549	0.420589	2.53371e-22	5.72523e-20	0.319489	16.185
CDH4	principal	0.0588988	-0.496206	42422	0.391715	6.24177e-22	1.3971e-19	2.71565	24.2775
DMD	principal	2.05732	1.14223	79326.5	0.732484	1.51677e-21	3.36325e-19	75.8786	37.5723
CKB	principal	2.91472	1.11806	79630.5	0.735291	2.21179e-21	4.85897e-19	92.6518	64.7399
CABP4	principal	2.2097	0.992571	79442	0.73355	2.46519e-21	5.36598e-19	81.9489	52.0231
RPL19	principal	3.4776	0.585667	79588	0.734898	2.86845e-21	6.18698e-19	98.4026	93.0636
ELFN1	principal	1.45922	1.04534	77970.5	0.719963	3.08364e-21	6.59121e-19	59.2652	18.4971
TPD52L1	principal	0.0996921	-0.563318	40919	0.377837	3.30572e-21	7.00282e-19	4.79233	28.9017
SORCS2	principal	1.19651	0.991183	76783	0.708997	3.51091e-21	7.37167e-19	49.8403	9.24855
GUCA1C	principal	1.44022	1.04103	77750.5	0.717931	4.59203e-21	9.55706e-19	57.8275	18.4971
LHFPL4	principal	0.484155	-0.898326	33936	0.313358	1.20829e-20	2.49286e-18	22.524	55.4913
LOC107053889	principal	0.0340379	-0.433321	44048	0.40673	1.2569e-20	2.5708e-18	1.75719	20.2312
COX6A1	principal	2.98735	0.751525	79154.5	0.730895	1.30064e-20	2.63751e-18	95.0479	82.0809
GRIK4	principal	0.00858381	-0.327729	45926	0.424071	1.51835e-20	3.05291e-18	0.479233	15.6069
EXT1	principal	1.30693	1.00227	76734	0.708545	2.58906e-20	5.16201e-18	52.8754	13.8728
FAM19A2	principal	0.0300181	-0.405018	44556.5	0.411425	2.68213e-20	5.30302e-18	1.4377	19.0751
REEP6	principal	1.56482	0.996434	77769	0.718102	3.3548e-20	6.57818e-18	63.5783	26.0116
SEMA5B	principal	0.0274388	-0.374922	44824	0.413895	4.17557e-20	8.12046e-18	1.27796	18.4971
COX4I1	principal	2.05759	0.988798	78415.5	0.724072	5.71385e-20	1.10217e-17	77.476	45.0867
MSRB3	principal	0.0380109	-0.412296	44132	0.407505	6.16391e-20	1.17939e-17	1.91693	20.2312
EPB41L4A	principal	1.34059	0.978293	76709.5	0.708319	7.85558e-20	1.49105e-17	54.9521	16.763
CCDC85A	principal	0.247733	-0.693966	38096	0.35177	1.51381e-19	2.82809e-17	11.0224	40.4624
CNTN4	principal	0.012505	-0.33135	46018	0.42492	1.50948e-19	2.82809e-17	0.638978	15.6069
LOC100858973	principal	0	-0.262246	47263	0.436416	1.5637e-19	2.89847e-17	0	12.7168
GULP1	principal	0.0127914	-0.329377	46029	0.425022	1.68822e-19	3.10501e-17	0.638978	15.6069
NAV2	principal	0.878708	-0.923351	31843.5	0.294036	1.72769e-19	3.15317e-17	39.4569	71.0983
CNTN1	principal	0.0289801	-0.362815	44876.5	0.41438	1.79007e-19	3.24208e-17	1.4377	18.4971
CALB1	principal	0.8766	0.8766	72919.5	0.673323	4.73186e-19	8.50515e-17	34.6645	0
ADGRL3	principal	0.967601	-0.960832	32121.5	0.296603	7.16695e-19	1.27852e-16	40.2556	72.8324
DPF3	principal	0.231835	-0.640885	38557	0.356027	9.90098e-19	1.75306e-16	11.0224	39.3064
INCENPL	principal	0.16243	-0.565835	40213.5	0.371323	1.01695e-18	1.78728e-16	7.66773	32.948
GNRH1	principal	0	-0.269711	47576	0.439306	1.07755e-18	1.87985e-16	0	12.1387
CADNL	principal	0.0627941	-0.426625	43570	0.402316	1.11566e-18	1.93212e-16	2.8754	22.5434
RPS17	principal	3.78459	0.439189	77846	0.718813	1.15474e-18	1.98531e-16	99.2013	98.2659
RCAN2	principal	0.835866	0.804748	73059	0.674611	1.16572e-18	1.98977e-16	36.1022	1.7341
PLXNA2	principal	0.016003	-0.318103	46106	0.425733	1.24177e-18	2.10445e-16	0.798722	15.6069
LOC112529963	principal	0.818399	0.800627	72688	0.671185	1.85119e-18	3.11499e-16	34.984	0.578035
RBP4	principal	4.44838	0.580303	77662	0.717114	2.12349e-18	3.54803e-16	99.8403	96.5318
FAM150A	principal	0.00361771	-0.268219	47353	0.437247	2.51433e-18	4.17168e-16	0.159744	12.7168
EIF5	principal	1.77691	0.893949	76949	0.71053	2.74497e-18	4.52272e-16	68.5304	39.8844
PTPRG	principal	0.252877	-0.637683	38620	0.356609	5.23226e-18	8.56142e-16	11.9808	39.3064
PAPLN	principal	1.66823	0.984117	76426.5	0.705706	5.97353e-18	9.70739e-16	65.1757	28.9017
LOC107053920	principal	0.0177876	-0.323622	46169	0.426314	7.06519e-18	1.14033e-15	0.958466	15.6069
BBS9	principal	1.62253	0.966046	76240	0.703983	1.06057e-17	1.70021e-15	65.016	28.3237
ARID3B	principal	1.18794	0.866798	74759.5	0.690313	1.682e-17	2.67833e-15	50.3195	15.0289
ADGRL2	principal	0.0449931	-0.37737	44951.5	0.415072	2.27439e-17	3.59749e-15	2.07668	19.0751
RRP12	principal	0.167431	-0.545478	40788.5	0.376632	2.48052e-17	3.89754e-15	7.82748	32.3699
ATP5E	principal	2.39613	0.749159	76785.5	0.70902	2.94873e-17	4.60273e-15	85.9425	68.2081
COX7B	principal	2.11198	0.810517	76639.5	0.707672	3.07382e-17	4.76664e-15	79.0735	56.0694
ITM2A	principal	2.10944	0.890082	76564.5	0.70698	3.72968e-17	5.74612e-15	79.393	52.0231
ATP5F1B	principal	2.6032	0.621137	76613.5	0.707432	5.85852e-17	8.9677e-15	89.9361	79.7688
PCDH17	principal	0.0989052	-0.46926	43067	0.397671	6.48784e-17	9.86733e-15	4.47284	24.8555
TMEM132C	principal	1.0731	0.83574	73793.5	0.681393	7.26656e-17	1.09813e-14	46.1661	10.9827
EFNA5	principal	1.16391	-0.913734	32941.5	0.304175	9.08222e-17	1.36383e-14	47.7636	75.1445
ASAP2	principal	0.154113	-0.512977	41320.5	0.381544	9.96599e-17	1.48713e-14	7.50799	30.6358
COX7A2	principal	2.19984	0.843144	76285.5	0.704404	1.06847e-16	1.5844e-14	81.3099	56.0694
FOXO1	principal	0.00346859	-0.269741	47972.5	0.442968	1.09259e-16	1.61012e-14	0.159744	11.5607
CASZ1	principal	0.92406	-0.858309	33671	0.310911	1.29818e-16	1.8896e-14	39.7764	71.6763
SDK2	principal	1.16942	0.857606	73949	0.682829	2.08443e-16	3.01556e-14	49.6805	13.8728
TENM1	principal	0.103685	-0.484956	43179	0.398705	3.13603e-16	4.50942e-14	4.79233	24.8555
C1orf53	principal	0.0131905	-0.270555	47288	0.436647	3.45022e-16	4.90237e-14	0.638978	13.2948
FAT4	principal	0.0224362	-0.298392	46619.5	0.430474	4.3813e-16	6.18754e-14	1.11821	15.0289
LDLRAD4	principal	1.4445	0.891056	74477.5	0.687709	8.43126e-16	1.17671e-13	58.4665	24.8555
DOC2B	principal	1.26357	0.8155	73727	0.680779	2.37274e-15	3.29214e-13	53.5144	20.8092
DRD4	principal	0.781812	0.73301	70476.5	0.650765	2.44005e-15	3.36585e-13	32.1086	2.31214
FSCN2	principal	2.72221	-0.604157	32935.5	0.304119	2.86657e-15	3.93134e-13	90.5751	98.2659
RPL23	principal	3.5932	0.379861	75329	0.695571	3.21448e-15	4.38314e-13	98.722	97.1098
ASIC2	principal	1.19947	0.821823	73222	0.676116	3.30668e-15	4.4831e-13	49.6805	17.341
EGR3	principal	0.629525	0.629525	69546	0.642173	3.6299e-15	4.89335e-13	28.4345	0
LDHB	principal	1.16084	0.790572	72950	0.673604	8.45898e-15	1.12752e-12	49.8403	17.341
LOC101750098	principal	0.976492	0.768324	71716	0.66221	1.04841e-14	1.38964e-12	41.0543	9.24855
CPLX4	principal	1.22052	0.806068	73017.5	0.674228	1.11026e-14	1.46344e-12	51.1182	19.0751
PODXL	principal	0.0301392	-0.285361	46792	0.432067	1.15531e-14	1.51441e-12	1.4377	15.0289
PPIA	principal	1.79269	-0.761092	33619	0.31043	1.19124e-14	1.54445e-12	69.1693	86.7052
KLHL29	principal	2.06653	0.825798	74531.5	0.688208	1.48221e-14	1.89466e-12	75.2396	51.4451
MPP7	principal	0.28161	-0.575662	40112	0.370385	1.48532e-14	1.89466e-12	13.2588	38.1503
MTA3	principal	0.192289	-0.510392	41725	0.38528	1.47809e-14	1.89466e-12	8.94569	31.7919
COL13A1	principal	0.881128	0.726885	71103.5	0.656554	1.5112e-14	1.91736e-12	37.6997	7.51445
RPL36A	principal	3.26637	0.36419	74784.5	0.690544	1.59508e-14	2.00237e-12	98.0831	97.1098
PKM	principal	3.03957	0.608177	74723	0.689976	1.89705e-14	2.36891e-12	96.3259	87.2832
SAPCD2	principal	0.601475	0.601475	68854	0.635783	2.05501e-14	2.55273e-12	27.1565	0
CHST2	principal	0.135041	-0.448127	43073	0.397727	2.47906e-14	3.06344e-12	6.54952	26.5896
AKAP9	principal	2.42192	0.737253	74488	0.687806	3.04197e-14	3.73957e-12	84.5048	67.052
PARP1	principal	1.60428	0.771985	73762	0.681102	4.17821e-14	5.10991e-12	65.3355	38.1503
KCNB2	principal	1.92501	0.853155	74049	0.683752	4.64248e-14	5.64858e-12	73.3227	44.5087
HR	principal	0.915774	0.729651	70971.5	0.655335	4.73132e-14	5.72732e-12	38.8179	8.67052
MYO3B	principal	0.109125	-0.425786	43990.5	0.406199	5.59215e-14	6.73499e-12	5.27157	23.6994
UQCRQ	principal	1.73285	0.80608	73814	0.681582	5.91899e-14	7.06484e-12	69.3291	40.4624
TUBA1A	principal	1.06756	-0.776742	35251.5	0.325505	6.94681e-14	8.2e-12	45.8466	69.3642
SLC4A7	principal	0.759815	-0.7447	36411.5	0.336216	7.51253e-14	8.82388e-12	33.7061	60.6936
ELMO1	principal	1.37621	0.807173	72927	0.673392	8.59343e-14	1.00437e-11	57.1885	25.4335
SDC2	principal	0.642904	0.607195	68875	0.635977	9.64313e-14	1.12153e-11	28.754	1.7341
CHL1	principal	0.230445	-0.5244	41420	0.382463	1.18218e-13	1.3527e-11	11.1821	33.526
FGF12	principal	0.218258	-0.498419	41716.5	0.385201	1.18588e-13	1.3527e-11	10.2236	32.948
RPS6KA2	principal	0.760869	0.662128	69651.5	0.643147	1.34204e-13	1.52351e-11	32.9073	4.62428
ATP5J2	principal	2.11183	0.722826	73824	0.681675	1.5376e-13	1.73719e-11	78.9137	58.3815
KCNH6	principal	0.106876	-0.390027	44304.5	0.409098	1.6325e-13	1.83567e-11	5.11182	23.1214
CELF4	principal	0.425497	-0.678954	39483	0.364577	2.92908e-13	3.27809e-11	18.3706	43.9306
LOC107053624	principal	0.543658	0.543658	67729.5	0.625399	3.20725e-13	3.57254e-11	25.0799	0
BCO2	principal	0.133215	-0.40942	43798.5	0.404426	3.48003e-13	3.84033e-11	6.23003	25.4335
ACTB	principal	3.10821	0.536069	73497.5	0.67866	5.94128e-13	6.52606e-11	94.5687	87.8613
TNS3	principal	0.084276	-0.362721	45320	0.418475	6.44726e-13	7.0492e-11	3.99361	20.2312
SLC35F1	principal	0.247243	-0.510237	41759.5	0.385598	8.56117e-13	9.27499e-11	11.5016	34.104
SLC12A2	principal	0.0800352	-0.350276	45522	0.42034	9.5318e-13	1.02796e-10	3.83387	19.6532
PTPRF	principal	0.0311641	-0.279266	47450.5	0.438148	1.01938e-12	1.09438e-10	1.59744	13.8728
LOC107052474	principal	0.0279293	-0.268816	47682	0.440285	1.39747e-12	1.49353e-10	1.4377	13.2948
ZC3H13	principal	1.18694	0.715451	71467	0.659911	1.43034e-12	1.52181e-10	50.639	21.9653
HCN1	principal	0.680198	0.601969	68405	0.631637	1.44283e-12	1.52824e-10	29.7125	3.46821
FSTL5	principal	2.99066	0.506856	73147.5	0.675428	1.52393e-12	1.60696e-10	93.131	87.2832
MARCKSL1	principal	0.400873	-0.581854	40001	0.36936	2.33689e-12	2.45332e-10	18.8498	43.3526
C9H3orf58	principal	0.0969514	-0.339846	45377.5	0.419006	2.84631e-12	2.97496e-10	4.3131	20.8092
LOC107054744	principal	1.50071	0.759302	72011	0.664934	3.08013e-12	3.1636e-10	61.1821	32.3699
FLRT2	principal	0.552969	0.539374	67051	0.619134	3.06868e-12	3.1636e-10	24.4409	0.578035
RFXAP	principal	0.330292	-0.549826	40905.5	0.377712	3.23045e-12	3.30369e-10	15.655	38.7283
TBX2	principal	0.0748869	-0.307967	46079.5	0.425488	3.3705e-12	3.43213e-10	3.35463	18.4971
ROBO2	principal	1.5524	-0.797058	35968	0.332121	3.63425e-12	3.68488e-10	57.9872	79.1908
ATP6V0E2	principal	1.85728	0.689363	72515	0.669588	3.68218e-12	3.71759e-10	72.8435	50.8671
MRPS31	principal	0.124435	-0.389863	44482	0.410737	3.76121e-12	3.78129e-10	6.07029	23.6994
BIN1	principal	0.840536	0.640395	69406.5	0.640884	4.04499e-12	4.04943e-10	36.901	9.24855
TUBB2A	principal	0.0502003	-0.302089	46963.5	0.433651	4.69318e-12	4.67859e-10	2.39617	15.6069
MAP4K4	principal	0.813435	-0.700813	37495.5	0.346225	4.99037e-12	4.95404e-10	36.4217	62.4277
FAU	principal	2.93781	0.566685	72597	0.670345	6.52335e-12	6.44887e-10	93.77	82.659
NDUFB1	principal	1.70102	0.692504	72067.5	0.665456	7.46445e-12	7.34861e-10	67.5719	45.0867
MEX3A	principal	0.0900971	-0.349795	45489	0.420035	7.5615e-12	7.4134e-10	4.63259	20.2312
BCL7A	principal	0.178294	-0.445881	43636.5	0.40293	1.00524e-11	9.81495e-10	8.46645	27.1676
RPS2	principal	1.63915	-0.662476	36182.5	0.334101	1.15225e-11	1.12043e-09	65.1757	83.815
PSD2	principal	0.54554	0.520963	66695	0.615847	1.1845e-11	1.14708e-09	24.2812	1.15607
ISL2	principal	0.464956	0.464956	66172.5	0.611022	1.25625e-11	1.21162e-09	22.2045	0
GRM8	principal	2.50588	0.591469	72270.5	0.66733	1.32818e-11	1.27581e-09	83.8658	72.8324
CA2	principal	0.852504	0.657682	68720	0.634545	1.43381e-11	1.37172e-09	34.8243	8.67052
BIN3	principal	0.791936	0.602229	68770	0.635007	1.70766e-11	1.61418e-09	35.623	8.67052
LOC422757	principal	0.0743906	-0.312328	46333	0.427829	2.32205e-11	2.17759e-09	3.67412	17.9191
EAAT5L	principal	0.54719	0.500751	66818	0.616983	2.37498e-11	2.21845e-09	25.5591	2.31214
SLC15A2	principal	0.604282	0.523047	67331.5	0.621724	2.64205e-11	2.44864e-09	28.115	4.04624
ATP5L	principal	2.66308	0.450635	72018.5	0.665003	2.84799e-11	2.62923e-09	90.7348	84.3931
PHACTR3	principal	0.101661	-0.329299	45559.5	0.420686	2.9326e-11	2.69685e-09	4.95208	20.8092
PTPRD	principal	1.00938	-0.721157	37636	0.347523	3.42132e-11	3.13414e-09	42.492	68.2081
IL1RAPL2	principal	0.0832928	-0.326367	46214.5	0.426735	3.6593e-11	3.33925e-09	3.99361	18.4971
PTPRM	principal	0.504958	0.492387	65955	0.609014	3.77979e-11	3.43599e-09	22.3642	0.578035
HS3ST3B1L	principal	0.664134	0.54607	67542	0.623668	4.82239e-11	4.36702e-09	30.0319	5.78035
SAMD7	principal	0.470343	0.470343	65567	0.605431	5.01955e-11	4.52828e-09	21.0863	0
PSMG4	principal	0.0885814	-0.328714	46089.5	0.42558	5.24085e-11	4.71002e-09	4.3131	19.0751
OTX2	principal	2.24388	-0.513138	36626	0.338196	6.30376e-11	5.64389e-09	81.6294	89.5954
RPL8	principal	2.59444	0.56743	71634	0.661453	7.10386e-11	6.31259e-09	87.3802	75.7225
GSN	principal	0.116468	-0.350038	45293.5	0.41823	7.34718e-11	6.50445e-09	5.91054	21.9653
DAB1	principal	0.263874	-0.458711	42827	0.395455	8.31128e-11	7.30346e-09	12.1406	32.948
MEIS2	principal	1.92514	-0.632203	36881.5	0.340556	9.76673e-11	8.55075e-09	72.8435	87.8613
FKBP1C	principal	0.673508	-0.647503	39419.5	0.363991	1.08223e-10	9.44008e-09	29.8722	52.0231
SEC61G	principal	1.42906	-0.658706	37242.5	0.343889	1.13443e-10	9.82321e-09	59.5847	78.6127
ZNRF1	principal	0.206634	-0.414957	43732	0.403812	1.13935e-10	9.82992e-09	9.74441	28.9017
SYNPR	principal	1.76893	0.703812	71074	0.656282	1.20438e-10	1.03159e-08	70.4473	45.0867
SLC1A4	principal	0.0915229	-0.307505	46182	0.426434	1.20015e-10	1.03159e-08	4.47284	19.0751
SIX6	principal	1.35021	-0.651339	37422	0.345547	1.21679e-10	1.03847e-08	55.9105	73.9884
SLC24A2	principal	1.01548	0.656758	69048	0.637574	1.30961e-10	1.10575e-08	42.3323	15.6069
LAPTM4B	principal	1.00786	0.633553	69219	0.639153	1.38279e-10	1.1634e-08	44.0895	16.763
MTFP1	principal	1.44253	0.668618	70512.5	0.651097	1.44603e-10	1.21232e-08	59.2652	34.6821
CYB5A	principal	0.0656429	-0.293576	47068	0.434616	1.57081e-10	1.31229e-08	3.19489	16.185
TOMM7	principal	2.76669	0.490834	71308.5	0.658447	1.67027e-10	1.39048e-08	92.0128	83.815
ASIC4	principal	0.675904	0.542366	67175	0.620279	1.7215e-10	1.42812e-08	30.0319	6.35838
LOC107053550	principal	0.629815	0.538287	66542	0.614434	1.84942e-10	1.5289e-08	26.8371	4.04624
GALNT11	principal	0.777328	-0.617279	39126.5	0.361286	2.30605e-10	1.89977e-08	34.5048	57.2254
DAZAP1	principal	0.505831	-0.544913	40563.5	0.374554	2.37325e-10	1.94837e-08	23.4824	47.3988
ATP6V0C	principal	2.10224	0.577092	71021	0.655792	2.54205e-10	2.07975e-08	79.0735	63.5838
VTN	principal	0.174278	-0.409093	44826.5	0.413918	3.17896e-10	2.58301e-08	7.66773	24.8555
LOC101749223	principal	0.905669	0.59016	68362	0.63124	3.93152e-10	3.18359e-08	39.6166	14.4509
GBE1	principal	0.132514	-0.348891	45544	0.420543	3.98873e-10	3.21893e-08	6.23003	21.9653
NFIA	principal	0.59721	-0.631059	40459.5	0.373594	4.38756e-10	3.52879e-08	25.7188	48.5549
TET2	principal	0.231438	-0.435574	43784	0.404292	4.71788e-10	3.78164e-08	10.8626	29.4798
SH3GL2	principal	0.94727	0.601041	68331	0.630953	6.36434e-10	5.06712e-08	40.5751	16.185
OAZ1	principal	1.44471	-0.630312	37957.5	0.350491	6.87919e-10	5.45872e-08	59.9042	79.7688
CKMT1A	principal	1.76022	0.707988	70293	0.64907	7.03971e-10	5.56747e-08	68.5304	43.3526
ABHD5	principal	0.147155	-0.358209	45390.5	0.419126	7.48576e-10	5.88103e-08	6.86901	23.1214
MARCH1	principal	1.94633	0.563694	70407.5	0.650127	8.26187e-10	6.44806e-08	72.3642	58.3815
NHSL1	principal	1.10814	-0.620973	38660.5	0.356983	9.754e-10	7.53822e-08	47.6038	67.6301
LDHA	principal	1.1253	0.624905	68834	0.635598	1.09909e-09	8.43914e-08	47.2843	22.5434
LOC112530184	principal	0.398187	0.398187	64183	0.592652	1.09598e-09	8.43914e-08	18.5304	0
CLIC6	principal	0.0794355	-0.279381	47131	0.435197	1.41132e-09	1.08016e-07	3.83387	16.763
TSPAN5	principal	1.18599	0.605118	69028	0.637389	1.44303e-09	1.10088e-07	50.4792	27.1676
RIMBP2	principal	0.72236	0.522839	66929	0.618008	1.51426e-09	1.14784e-07	32.5879	9.24855
LOC112530170	principal	0.243109	-0.415482	43959.5	0.405912	1.55823e-09	1.17367e-07	11.5016	29.4798
LOC112531817	principal	0.382849	0.382849	64010	0.591054	1.59877e-09	1.20039e-07	18.2109	0
DYNC1I1	principal	0.677201	-0.582592	40391	0.372962	1.71682e-09	1.28496e-07	29.5527	53.7572
ANAPC11	principal	0.889671	0.57878	67696.5	0.625095	1.7477e-09	1.30396e-07	38.3387	14.4509
SLC25A5	principal	1.82621	0.637722	70035	0.646688	1.78127e-09	1.32484e-07	72.2045	50.289
RPL37	principal	3.37379	0.296199	70310.5	0.649232	1.80316e-09	1.33693e-07	97.6038	96.5318
VDAC1	principal	1.27686	0.622696	69184.5	0.638835	1.93526e-09	1.43041e-07	54.7923	28.9017
MIB2	principal	1.27673	0.63449	68927.5	0.636461	2.70085e-09	1.98391e-07	52.8754	27.7457
KCNMA1	principal	2.80448	0.574245	70106	0.647343	2.80608e-09	2.05485e-07	91.6933	78.6127
FGD4	principal	0.0993357	-0.280145	46745	0.431633	2.85726e-09	2.08589e-07	4.79233	18.4971
AKAP2	principal	0.527988	-0.532519	41465.5	0.382883	3.51473e-09	2.55017e-07	23.8019	46.8208
AFF2	principal	0.295889	-0.445023	43637	0.402934	3.53181e-09	2.55475e-07	13.4185	32.3699
MARCH4	principal	0.537546	0.447983	65252.5	0.602527	3.68421e-09	2.64883e-07	24.6006	4.04624
UQCR11	principal	1.69228	0.606906	69626.5	0.642916	3.83982e-09	2.74408e-07	69.3291	47.9769
SLC38A1	principal	0.545587	-0.525863	41421	0.382472	4.02955e-09	2.87102e-07	24.7604	46.2428
KIT	principal	0.365461	0.365461	63577.5	0.587061	4.07873e-09	2.89736e-07	17.4121	0
CACNA2D4	principal	1.96891	0.66308	69716.5	0.643747	4.21077e-09	2.98223e-07	74.6006	52.0231
CNTN3	principal	0.430604	0.406529	64016.5	0.591114	4.99327e-09	3.50504e-07	19.3291	1.15607
C14orf2	principal	2.02682	0.556043	69707	0.643659	5.23641e-09	3.66487e-07	77.9553	61.2717
PYGL	principal	0.965671	0.561465	67775.5	0.625824	5.33322e-09	3.72165e-07	42.492	19.0751
C19orf70	principal	1.33789	0.584006	68924.5	0.636434	5.38535e-09	3.74701e-07	56.5495	34.6821
LOC107050595	principal	0.949276	0.564316	67592	0.62413	5.60945e-09	3.89152e-07	40.8946	17.9191
PPP2R2C	principal	0.133252	-0.337054	46211.5	0.426707	6.50003e-09	4.4962e-07	6.38978	20.8092
CACNA2D1	principal	1.69848	0.612101	69241	0.639356	6.82619e-09	4.70809e-07	64.5367	46.8208
ZIC3	principal	0.276371	-0.423477	43981	0.406111	7.4885e-09	5.14991e-07	13.099	31.2139
ZFYVE9	principal	0.10016	-0.277254	47006.5	0.434048	7.79323e-09	5.34399e-07	4.79233	17.9191
APLP2	principal	2.03276	0.626899	69442	0.641212	8.25136e-09	5.64184e-07	74.9201	56.0694
MYO3A	principal	0.692276	-0.56541	40974	0.378345	8.67997e-09	5.91784e-07	30.0319	53.1792
PLEKHB1	principal	1.25438	0.607271	68390.5	0.631503	8.71851e-09	5.92709e-07	51.5974	28.9017
BTG1L	principal	0.0763363	-0.251252	47677.5	0.440244	9.65199e-09	6.54295e-07	3.67412	15.6069
SNCAIP	principal	0.451922	0.404946	64143	0.592282	9.866e-09	6.61245e-07	20.607	2.31214
SUN1	principal	0.577726	0.448418	65254	0.602541	1.20854e-08	8.07713e-07	26.5176	5.78035
SYNGR1	principal	1.41387	0.598286	68641.5	0.633821	1.24639e-08	8.30668e-07	57.9872	35.8382
EPB41L3	principal	0.63331	0.470705	65581.5	0.605565	1.28075e-08	8.51178e-07	28.4345	7.51445
ESAM	principal	0.401614	0.377921	63577	0.587056	1.30527e-08	8.65054e-07	18.5304	1.15607
PRAM1	principal	0.353372	0.353372	62972	0.58147	1.48727e-08	9.80194e-07	16.2939	0
RPS6KA3	principal	0.214983	-0.361325	45078	0.41624	1.53175e-08	1.00671e-06	10.0639	26.5896
BACH2	principal	0.386971	-0.456416	43134.5	0.398295	1.58522e-08	1.03898e-06	17.5719	38.1503
ANKRD33	principal	0.615404	0.460844	65367.5	0.603589	1.72405e-08	1.12376e-06	27.7955	6.93642
MARK3	principal	1.43887	0.617792	68535.5	0.632842	1.78711e-08	1.16167e-06	59.4249	35.2601
MAP7	principal	0.636094	-0.528583	41451	0.382749	1.81465e-08	1.17314e-06	28.754	50.289
SS2	principal	0.461501	0.407717	63962	0.590611	1.81067e-08	1.17314e-06	20.607	2.31214
LOC112530161	principal	0.556662	0.428631	65001.5	0.60021	2.22731e-08	1.43212e-06	26.1981	5.78035
FUS	principal	1.42425	-0.568683	39558.5	0.365275	2.36805e-08	1.5185e-06	58.6262	75.1445
DOCK4	principal	0.239018	-0.379166	44893	0.414532	2.38253e-08	1.52366e-06	11.1821	27.7457
PDE5A	principal	0.121255	-0.284648	46917	0.433221	3.30886e-08	2.09349e-06	5.7508	19.0751
NFASC	principal	0.948782	0.536151	66939.5	0.618105	3.45603e-08	2.18079e-06	41.3738	19.0751
LOC107056275	principal	0.910304	0.523394	66741.5	0.616276	3.66504e-08	2.30654e-06	39.6166	17.9191
ANO3	principal	0.622247	0.450482	65197	0.602015	3.85684e-08	2.42083e-06	28.2748	8.09249
WDCP	principal	0.497435	0.397651	64331.5	0.594023	4.01365e-08	2.5071e-06	23.4824	4.62428
GTDC1	principal	0.217048	-0.372244	45312.5	0.418406	4.01541e-08	2.5071e-06	10.3834	26.0116
RORA	principal	0.62207	-0.527409	41902	0.386914	4.05313e-08	2.524e-06	27.6358	49.1329
SOX5	principal	1.20973	0.560377	67685	0.624988	4.35494e-08	2.70485e-06	51.1182	29.4798
RSPH9	principal	0.176444	-0.332171	45940	0.4242	5.48763e-08	3.39946e-06	8.6262	23.6994
GPSM2	principal	0.334928	0.323263	62580	0.57785	6.25316e-08	3.86361e-06	16.1342	0.578035
RPL37A	principal	3.06109	0.443264	68676.5	0.634144	6.4066e-08	3.94813e-06	95.5272	87.8613
TRIM2	principal	0.385236	0.3526	62860.5	0.58044	6.98346e-08	4.24845e-06	17.4121	1.15607
TOMM6	principal	1.74304	-0.493163	39850	0.367966	7.13426e-08	4.32909e-06	68.3706	80.3468
RASSF8	principal	0.19065	-0.323811	45877.5	0.423623	7.51768e-08	4.55012e-06	9.10543	24.2775
PLA2G10L	principal	0.312908	0.312908	62193.5	0.574281	7.62459e-08	4.60308e-06	14.8562	0
ACVR2B	principal	0.525434	0.406617	64252	0.593289	8.03557e-08	4.83888e-06	24.1214	5.78035
YWHAG	principal	0.473364	-0.455049	43071.5	0.397713	8.68602e-08	5.21733e-06	21.885	40.4624
UBE2E2	principal	1.49355	0.59953	67822	0.626253	9.03116e-08	5.39731e-06	59.2652	37.5723
RALYL	principal	0.942074	-0.556224	41094.5	0.379458	9.02838e-08	5.39731e-06	40.4153	57.8035
COL11A1	principal	0.0853675	-0.262315	47900	0.442298	9.09091e-08	5.41937e-06	4.3131	15.6069
NTNG2	principal	0.849376	0.487481	66174	0.611036	1.08558e-07	6.45527e-06	38.4984	16.763
NDFIP1	principal	2.24165	0.507733	68299.5	0.630663	1.21794e-07	7.22421e-06	81.9489	68.2081
TLE3	principal	0.184891	-0.30429	46123	0.42589	1.22805e-07	7.26601e-06	8.78594	23.6994
DAPK1	principal	0.193851	-0.321171	46077	0.425465	1.35029e-07	7.94965e-06	9.10543	23.6994
CEP41	principal	0.129141	-0.28268	47075	0.43468	1.38683e-07	8.14454e-06	6.38978	19.0751
ZNF521	principal	0.233256	-0.348359	45482.5	0.419975	1.40886e-07	8.25349e-06	11.1821	26.5896
ITM2C	principal	0.339129	0.318369	62408	0.576262	1.46711e-07	8.57358e-06	16.2939	1.15607
SLK	principal	1.07325	0.522302	66778	0.616613	1.5264e-07	8.87629e-06	46.1661	25.4335
LRFN2	principal	1.79729	0.549413	67954	0.627472	1.54747e-07	8.97683e-06	69.1693	52.0231
CASK	principal	2.14157	0.572457	68115	0.628959	1.71403e-07	9.87067e-06	81.4696	62.4277
H2A2BL	principal	0.679535	-0.508493	42226.5	0.38991	1.79853e-07	1.02824e-05	30.6709	49.711
NME1	principal	0.514253	0.396078	63776	0.588894	1.94961e-07	1.11193e-05	23.1629	5.20231
C16orf71	principal	0.125806	-0.266732	47357	0.437284	2.12413e-07	1.20857e-05	5.91054	18.4971
CHCHD2	principal	2.68638	0.293599	68079	0.628627	2.13731e-07	1.21316e-05	89.9361	88.4393
PPA1	principal	1.03091	0.513149	66431.5	0.613414	2.40422e-07	1.35552e-05	44.4089	23.6994
CNKSR2	principal	0.388227	0.339501	62683.5	0.578806	2.40319e-07	1.35552e-05	18.0511	2.31214
RPL36	principal	3.28136	0.283825	68027.5	0.628151	2.40527e-07	1.35552e-05	98.2428	96.5318
ABCA3	principal	0.502715	0.372461	63831	0.589401	2.70821e-07	1.52263e-05	23.9617	6.35838
GNAL	principal	0.733001	0.455647	65087.5	0.601004	2.75197e-07	1.53993e-05	32.2684	12.7168
GNAS	principal	0.163179	-0.298714	46680.5	0.431038	2.74704e-07	1.53993e-05	7.98722	21.3873
CELSR1	principal	0.135041	-0.286815	47205	0.435881	2.77021e-07	1.54649e-05	6.54952	19.0751
VOPP1	principal	0.186956	-0.316166	46391.5	0.428369	2.80935e-07	1.56466e-05	8.78594	23.1214
CAMK2D	principal	1.3614	0.547356	67152	0.620067	2.9002e-07	1.60772e-05	56.7093	35.2601
CITED4	principal	1.10217	0.502966	66591	0.614887	2.92964e-07	1.62025e-05	47.2843	27.7457
SMARCD2	principal	0.127483	-0.278085	47367.5	0.437381	3.16726e-07	1.74759e-05	6.23003	18.4971
PDZRN4	principal	0.347099	0.323602	62042	0.572882	3.22474e-07	1.77518e-05	15.655	1.15607
SPTBN1	principal	0.381769	-0.407204	44267	0.408752	3.31829e-07	1.82245e-05	17.7316	35.8382
ARHGAP10	principal	0.472756	-0.442165	43655	0.403101	3.44906e-07	1.8899e-05	21.7252	39.3064
RPS13	principal	2.01732	0.562159	67644	0.62461	3.86612e-07	2.10868e-05	76.5176	57.8035
CCDC88A	principal	0.317387	-0.380617	44884	0.414449	4.46904e-07	2.40383e-05	15.3355	31.7919
BCR	principal	0.188615	-0.315818	46525	0.429602	4.47818e-07	2.40383e-05	8.94569	22.5434
KIF1B	principal	1.26079	0.52394	66765	0.616493	4.5888e-07	2.45765e-05	53.3546	32.948
NCK2	principal	0.123678	-0.267738	47596	0.439491	4.6801e-07	2.5009e-05	5.91054	17.9191
PPM1H	principal	0.282887	-0.34354	45400.5	0.419218	5.20752e-07	2.77649e-05	13.099	29.4798
SLC38A3	principal	0.721093	0.44297	64814	0.598478	5.40998e-07	2.87796e-05	32.2684	12.7168
CIDEA	principal	0.119547	-0.256283	47776	0.441153	5.65288e-07	3.00045e-05	5.59105	17.341
CYCS	principal	0.839154	0.467156	65374	0.603649	5.92507e-07	3.13791e-05	37.3802	17.341
RARB	principal	0.317969	0.30397	61430	0.567231	7.02102e-07	3.69359e-05	14.0575	0.578035
RPL34	principal	2.72733	0.439926	67447.5	0.622795	7.36987e-07	3.86853e-05	92.3323	82.659
JARID2	principal	1.32737	0.547429	66570.5	0.614697	7.47827e-07	3.91676e-05	54.4728	32.3699
GALNT9	principal	0.735401	-0.487925	42623	0.393571	7.5598e-07	3.95075e-05	33.2268	51.4451
ATP5G3	principal	1.86281	0.500657	67216	0.620658	8.0337e-07	4.1687e-05	72.6837	57.2254
C4H20ORF194	principal	0.508118	0.366791	63370	0.585145	8.04715e-07	4.1687e-05	23.4824	6.35838
CDC42BPA	principal	1.48685	-0.518193	41246	0.380857	8.38722e-07	4.3166e-05	59.7444	75.7225
ATP5A1Z	principal	1.4278	0.530327	66752.5	0.616378	8.70848e-07	4.44339e-05	59.5847	38.7283
BORCS8	principal	0.373654	0.317382	62209	0.574424	8.93769e-07	4.54081e-05	17.5719	2.89017
NPTXR	principal	0.735126	0.435537	64678	0.597222	9.122e-07	4.61468e-05	32.7476	13.8728
DDC	principal	0.281385	0.281385	60982.5	0.563099	9.11412e-07	4.61468e-05	12.6198	0
KCTD3	principal	0.843817	0.446767	65287	0.602846	9.17161e-07	4.62991e-05	38.1789	19.0751
IMPG2	principal	2.74852	0.420877	67325.5	0.621669	9.27171e-07	4.6705e-05	91.2141	83.237
SIX3	principal	2.20166	0.383096	67165.5	0.620192	1.12481e-06	5.63021e-05	80.0319	72.8324
NR3C2	principal	0.41034	0.334939	62322	0.575468	1.17497e-06	5.8566e-05	18.5304	3.46821
SVIL	principal	0.700781	-0.472277	43086	0.397847	1.3506e-06	6.70384e-05	31.1502	49.1329
USP46	principal	0.139777	-0.275081	47571.5	0.439265	1.51721e-06	7.49945e-05	7.02875	18.4971
KIAA0513	principal	0.392545	0.320016	62169	0.574055	1.57017e-06	7.7451e-05	18.2109	3.46821
ATP5J	principal	1.47996	0.46756	66531	0.614333	1.62921e-06	8.01965e-05	60.8626	45.6647
GLS	principal	0.870979	0.450207	65023	0.600408	1.64901e-06	8.10029e-05	38.0192	19.6532
ENOX1	principal	0.348049	0.300115	61735.5	0.570052	1.67559e-06	8.21388e-05	16.2939	2.31214
LOC112532523	principal	0.423664	0.340722	62158	0.573953	1.76357e-06	8.57429e-05	18.3706	3.46821
FRMD3	principal	0.176887	-0.295728	47193	0.43577	1.90647e-06	9.25008e-05	8.30671	20.8092
KIF2A	principal	1.00192	0.447036	65501	0.604822	1.92216e-06	9.30717e-05	44.4089	25.4335
DIO3	principal	0.29209	0.282001	60875	0.562106	2.00815e-06	9.70372e-05	12.9393	0.578035
LOC107050177	principal	0.327697	-0.357037	45415.5	0.419357	2.07792e-06	0.000100204	15.8147	30.6358
PIK3R1	principal	1.40208	0.478617	66214	0.611406	2.11847e-06	0.000101953	56.3898	41.0405
ATF4	principal	1.47897	-0.449838	41700	0.385049	2.21726e-06	0.000106491	62.3003	76.3006
CALML4	principal	0.755142	0.418566	64419	0.594831	2.28403e-06	0.000109477	33.8658	15.0289
TMEM178B	principal	0.214706	-0.322647	46732	0.431513	2.35039e-06	0.00011243	10.2236	23.1214
NDUFB2	principal	2.02108	0.433519	66741.5	0.616276	2.35606e-06	0.000112475	78.4345	65.896
NPAS3	principal	0.148741	-0.253382	47789	0.441273	2.52297e-06	0.00011996	6.70927	18.4971
VASH2	principal	0.227207	-0.306941	46559	0.429916	2.63425e-06	0.000125	11.0224	24.2775
TEF	principal	0.754057	0.421766	64322	0.593935	2.66305e-06	0.000126115	33.3866	15.6069
NDUFA13	principal	2.33889	0.37596	66727.5	0.616147	2.67904e-06	0.00012662	84.0256	76.3006
CHST10	principal	0.738108	0.412783	64261	0.593372	2.86087e-06	0.000134676	33.3866	14.4509
MT3	principal	0.420988	0.350023	61785	0.570509	2.97557e-06	0.000137888	17.2524	3.46821
PXYLP1	principal	0.35801	0.299133	61631	0.569087	3.05947e-06	0.000141499	16.6134	2.89017
LOC112530201	principal	0.305873	-0.327985	45847.5	0.423346	3.11602e-06	0.000143834	14.2173	29.4798
FAM189A1	principal	0.415118	0.317104	62133	0.573723	3.51557e-06	0.000161962	19.3291	4.62428
FAR2	principal	0.547681	0.372116	62959	0.58135	3.57295e-06	0.000164286	24.1214	8.09249
DLGAP4	principal	0.505251	-0.393719	44439.5	0.410345	3.82534e-06	0.000175451	23.4824	39.8844
DLD	principal	0.485723	0.343909	62629.5	0.578307	3.83055e-06	0.000175451	22.2045	6.93642
RRBP1	principal	0.164338	-0.267079	47684.5	0.440308	3.86376e-06	0.000176631	7.34824	19.6532
JAZF1	principal	0.376344	0.30259	61708.5	0.569803	4.05489e-06	0.000184657	17.4121	3.46821
ZDHHC15	principal	0.206049	-0.290976	47103.5	0.434943	4.19602e-06	0.000190353	9.42492	22.5434
MYO6	principal	0.37138	0.302813	61631	0.569087	4.31795e-06	0.000195511	17.0927	3.46821
LOC425940	principal	0.220008	-0.308055	46960.5	0.433623	4.33976e-06	0.000195751	10.0639	23.1214
C9ORF58	principal	0.449243	0.32138	62434	0.576502	4.47549e-06	0.00020149	21.4058	6.35838
GLRA3	principal	0.403224	-0.383102	45302.5	0.418313	4.88867e-06	0.000219675	18.3706	33.526
PCBP2	principal	2.73943	0.30346	66309.5	0.612287	5.96481e-06	0.000264525	90.8946	87.8613
TJP1	principal	0.780375	0.412632	64085	0.591747	6.1088e-06	0.000270406	34.5048	17.341
CTNNA1	principal	0.553427	0.349266	62965	0.581405	6.35871e-06	0.000279901	25.7188	9.24855
RPS20	principal	2.54811	0.358678	66252	0.611756	6.47734e-06	0.000284595	87.6997	80.3468
FSD1L	principal	0.45789	-0.374445	44965.5	0.415202	6.76461e-06	0.000296668	21.4058	37.5723
FLRT3	principal	0.298021	0.259856	60799.5	0.561409	7.22589e-06	0.00031573	14.0575	1.7341
KIF21A	principal	0.952866	0.434174	64670.5	0.597153	7.44096e-06	0.00032453	42.1725	23.6994
GPM6A	principal	1.04636	-0.497258	42982.5	0.396891	8.2596e-06	0.000359573	44.8882	64.7399
SRGAP1	principal	0.425566	-0.380755	45401	0.419223	8.55715e-06	0.000371164	19.1693	34.6821
XPA	principal	0.665803	-0.423768	44120	0.407394	8.76329e-06	0.000379412	29.393	47.9769
PSD	principal	0.628783	-0.425469	44268	0.408761	9.02577e-06	0.000389355	28.2748	45.6647
KLHL7	principal	0.40142	0.298484	61677.5	0.569517	9.36896e-06	0.000402696	18.6901	4.62428
LOC107049545	principal	1.77503	0.392992	65830.5	0.607864	9.39224e-06	0.000402966	68.8498	58.3815
BCL6	principal	0.487249	-0.396995	45047.5	0.415959	9.48565e-06	0.000406239	22.3642	36.4162
RGCC	principal	0.849767	0.415267	64158.5	0.592426	9.80442e-06	0.000419135	37.5399	20.2312
IGFBP2	principal	0.664822	0.375625	63306.5	0.584558	1.07367e-05	0.00045652	29.7125	13.8728
REEP4	principal	0.275778	0.252832	60299	0.556788	1.11352e-05	0.00047262	12.4601	1.15607
HSP90AB1	principal	0.22384	-0.276954	47117	0.435068	1.15408e-05	0.000488958	10.8626	23.6994
KCNJ14L	principal	0.889844	0.404823	64213	0.592929	1.33694e-05	0.000562961	40.0958	21.9653
RPL30	principal	2.80036	0.361984	65843.5	0.607984	1.33824e-05	0.000562961	92.492	84.9711
YBX3	principal	1.60618	-0.451433	42645	0.393775	1.35628e-05	0.000569543	65.3355	79.1908
ARL6IP5	principal	0.522977	0.33078	62430	0.576465	1.5179e-05	0.000634046	24.2812	9.24855
ATPIF1	principal	2.14491	0.381278	65674	0.606419	1.61696e-05	0.000671874	80.0319	70.5202
MYBPC1	principal	0.338207	0.268536	60978	0.563057	1.62625e-05	0.000674554	15.9744	3.46821
LOC101749434	principal	0.30702	0.260499	60561.5	0.559212	1.66565e-05	0.000688489	14.0575	2.31214
CPE	principal	3.00395	0.335964	65709.5	0.606747	1.68867e-05	0.000695581	96.1661	90.1734
ADAP1	principal	0.497545	0.324383	62183	0.574184	1.7156e-05	0.000705446	23.0032	8.09249
PPFIA2	principal	0.232929	-0.274718	47237	0.436176	1.8874e-05	0.000772075	11.1821	23.6994
TRAPPC10	principal	0.554526	0.334969	62535	0.577434	1.90632e-05	0.000778472	25.7188	10.4046
SEMA3F	principal	0.183908	-0.262175	47792	0.441301	1.96977e-05	0.000803001	9.10543	20.2312
PLXNA1	principal	0.211148	-0.273156	47533.5	0.438914	2.00573e-05	0.000814861	10.0639	21.9653
DUSP5	principal	0.453543	-0.362431	45539	0.420497	2.04898e-05	0.000826769	21.0863	35.8382
USH2A	principal	1.48125	-0.489775	43008	0.397126	2.09469e-05	0.000843781	59.2652	76.8786
MDH2	principal	1.24919	0.416526	64819	0.598524	2.10888e-05	0.000848056	52.8754	37.5723
REV1	principal	0.403877	-0.325991	45920	0.424015	2.31784e-05	0.000927369	18.5304	34.104
GABBR2	principal	1.7306	-0.457239	42956	0.396646	2.36192e-05	0.000941831	66.2939	79.7688
RNH1	principal	0.177252	-0.256589	48010.5	0.443318	2.39344e-05	0.000952797	8.46645	19.6532
RNF157	principal	0.624055	0.351406	62688.5	0.578852	2.75251e-05	0.00108302	28.115	12.7168
LOC100858777	principal	0.95151	0.404793	64056	0.591479	2.76667e-05	0.00108679	42.9712	24.8555
HNRNPM	principal	0.548895	-0.374973	45189	0.417265	2.94046e-05	0.00114935	25.2396	41.0405
RPS24	principal	2.34518	0.350438	65306	0.603021	3.14049e-05	0.00122551	84.345	76.3006
PTPRO	principal	1.42484	-0.448591	43330.5	0.400104	3.22874e-05	0.00125377	57.508	71.0983
LIN7A	principal	0.71697	0.383126	62908	0.580879	3.25596e-05	0.00126034	30.6709	15.0289
SESN3	principal	0.192964	-0.250308	47969	0.442935	3.63156e-05	0.00138971	9.26518	20.2312
COX7C	principal	2.77133	0.40868	65217.5	0.602204	3.77286e-05	0.00143684	92.492	82.659
G0S2	principal	1.25712	-0.462368	43739.5	0.403881	3.91145e-05	0.00148248	49.2013	60.6936
PNP	principal	0.410278	0.284251	61231.5	0.565398	4.10927e-05	0.00155003	19.0096	6.35838
GPR27	principal	0.375882	0.272412	60941.5	0.56272	4.20347e-05	0.00157803	17.4121	5.20231
TNRC6C	principal	0.680425	-0.379801	44855.5	0.414186	4.38144e-05	0.00164224	30.9904	46.2428
HAP1	principal	0.816411	0.379862	63246.5	0.584004	4.86727e-05	0.00180439	36.262	19.6532
EYS	principal	2.96599	-0.294272	43297.5	0.3998	5.37122e-05	0.00198192	92.8115	97.1098
TPD52	principal	0.361674	0.268266	60563.5	0.55923	5.51051e-05	0.00202701	15.9744	4.04624
DTNBP1	principal	0.659969	-0.365945	45108	0.416517	5.65257e-05	0.00207318	29.5527	45.0867
KRAS	principal	0.559363	-0.359495	45534	0.420451	5.89069e-05	0.00215174	25.2396	41.0405
ATRNL1	principal	0.643817	0.347845	62375	0.575957	5.89493e-05	0.00215174	28.2748	13.8728
MAPK6	principal	1.108	-0.414221	44033	0.406591	6.20997e-05	0.00225632	47.9233	63.0058
TWF1	principal	0.266574	-0.281195	47420.5	0.437871	6.31197e-05	0.00228987	12.6198	24.8555
MRPS11	principal	0.587533	-0.35778	45396.5	0.419181	6.33075e-05	0.00229318	27.3163	41.6185
RPL17	principal	2.51226	0.284226	64828.5	0.598612	6.91282e-05	0.00248883	87.3802	83.237
TUBB3	principal	0.324135	-0.298286	47102.5	0.434934	7.1988e-05	0.00258786	14.6965	27.1676
GJD2	principal	0.345779	0.255102	60512.5	0.558759	7.2147e-05	0.00258965	16.1342	4.62428
HK1	principal	0.236362	-0.253131	47821	0.441569	7.41419e-05	0.00265323	11.0224	22.5434
GRK3	principal	0.531462	0.313599	61739	0.570084	7.62267e-05	0.00272373	24.1214	10.4046
GABRB3	principal	1.44244	0.400281	64278.5	0.593534	7.81711e-05	0.002789	58.147	45.0867
ABCA4	principal	1.17389	-0.430824	44127	0.407459	8.18873e-05	0.00291283	49.8403	64.7399
COX14	principal	0.969738	-0.416315	44475	0.410672	8.26669e-05	0.00293616	41.853	57.8035
ANK2	principal	0.862076	-0.402681	44708.5	0.412828	8.48534e-05	0.00300084	37.6997	54.9133
AP2B1	principal	0.212132	-0.250087	48084.5	0.444002	8.63717e-05	0.00304949	10.2236	20.8092
MAP1A	principal	0.53616	-0.339734	45804.5	0.422949	9.27828e-05	0.00326128	25.3994	38.7283
LOC101752106	principal	1.53343	0.383133	64265.5	0.593414	9.4269e-05	0.00329886	61.3419	49.1329
TSNARE1	principal	0.228983	-0.257167	47962.5	0.442875	9.41314e-05	0.00329886	10.8626	21.9653
MPP4	principal	1.1675	0.395663	63740.5	0.588566	9.9169e-05	0.00345504	49.0415	34.104
TET1	principal	0.325369	-0.272432	47242	0.436222	0.00010953	0.00380484	14.8562	27.7457
PDE6H	principal	2.85742	0.32396	64540.5	0.595953	0.0001097	0.00380518	93.4505	87.8613
C7orf73	principal	0.74114	-0.367326	45198.5	0.417353	0.000113233	0.00391057	33.3866	47.9769
BTBD3	principal	0.407686	0.270845	60751.5	0.560966	0.000113142	0.00391057	18.5304	6.35838
ATP2B1	principal	0.979169	0.37645	63226	0.583815	0.000119265	0.00410694	42.1725	26.5896
SLC23A2	principal	0.352735	-0.289184	47052.5	0.434472	0.000120038	0.00412756	16.2939	29.4798
RNF208	principal	0.405074	0.262663	60831	0.5617	0.000120572	0.00413994	19.1693	6.93642
PRELID1	principal	0.764657	-0.365066	45146.5	0.416873	0.000124357	0.00425757	34.6645	50.289
H1FX	principal	0.385532	-0.294056	46788	0.43203	0.00012475	0.00426485	18.2109	31.7919
RPL6	principal	1.91247	0.312209	64310	0.593824	0.000133247	0.00453575	74.4409	66.474
RPS14	principal	2.90012	0.254508	64408.5	0.594734	0.000134076	0.00455742	93.131	90.1734
WWOX	principal	0.245689	-0.273342	47957.5	0.442829	0.000134965	0.00457454	11.6613	22.5434
FOXP1	principal	0.325022	-0.271229	47385.5	0.437547	0.000138866	0.00462885	14.6965	27.1676
FRMPD2	principal	0.7395	0.349842	62351.5	0.57574	0.000140219	0.00466598	32.2684	17.341
SELENOH	principal	0.308692	-0.275452	47471.5	0.438341	0.000154279	0.00506985	14.5367	26.5896
DOCK9	principal	0.439313	0.263287	60900.5	0.562342	0.000170055	0.00556513	20.607	8.09249
WNK2	principal	0.575186	0.301805	61605	0.568847	0.000173783	0.00567148	26.0383	12.7168
RAP1GDS1	principal	0.588974	-0.332702	46005.5	0.424805	0.000174644	0.00569175	26.5176	41.0405
WDR7	principal	0.471884	0.280865	61054	0.563759	0.000175395	0.00569686	21.7252	9.24855
DACH1	principal	0.994944	-0.43131	45059.5	0.41607	0.000183592	0.00593446	40.4153	53.7572
CORO7	principal	0.520375	0.285462	61397	0.566926	0.000187332	0.00604714	24.6006	11.5607
DMXL2	principal	0.395276	0.253395	60540.5	0.559018	0.000195336	0.00625444	18.5304	6.93642
MT4L	principal	0.472786	0.290764	60751	0.560961	0.00019986	0.0063735	19.9681	8.09249
ANP32B	principal	0.40242	-0.282728	46972.5	0.433734	0.000203107	0.00646833	18.6901	31.7919
SALL3	principal	1.23084	-0.402169	44668	0.412455	0.000208939	0.00664517	51.5974	64.7399
ADAMTSL1	principal	0.35975	0.26578	59886.5	0.552979	0.000217079	0.00689481	14.8562	4.62428
FAM219A	principal	0.281316	-0.258356	47856	0.441892	0.000222769	0.00705663	13.2588	24.8555
RAB3A	principal	0.649745	0.309605	61861.5	0.571216	0.000225601	0.00713681	29.7125	15.6069
EIF1	principal	2.46489	0.339253	64018	0.591128	0.000232975	0.00728269	85.7827	77.4566
MDH1	principal	0.915579	0.36228	62680	0.578773	0.00023379	0.00728541	39.7764	24.8555
LRP2	principal	0.757953	0.329238	62243	0.574738	0.000233983	0.00728541	33.7061	20.8092
HIVEP3	principal	0.946738	-0.387494	45240.5	0.417741	0.000238509	0.00740688	39.7764	54.3353
ATP2A2	principal	0.734579	0.326601	62127	0.573667	0.00024101	0.00747476	32.9073	18.4971
SON	principal	1.05607	-0.36946	44992	0.415446	0.000260267	0.00801962	46.4856	60.1156
LOC107052389	principal	0.562577	-0.319027	46282	0.427358	0.000265657	0.00815391	26.0383	40.4624
ACTG1	principal	1.00291	0.335997	62882	0.580639	0.000274081	0.00837994	43.9297	31.7919
OSBPL3	principal	0.639448	0.311718	61628.5	0.569064	0.000280322	0.00854875	28.4345	15.0289
NSG1	principal	0.764343	-0.352447	45671	0.421716	0.000289918	0.00881872	34.5048	49.1329
MAP2	principal	2.37187	0.289626	63855.5	0.589628	0.000291371	0.00885157	83.0671	78.0347
PHF5A	principal	0.434063	0.257381	60555	0.559152	0.000307653	0.00931042	19.9681	8.09249
PFDN1	principal	0.487845	-0.306497	46779.5	0.431952	0.000327883	0.00989739	22.6837	34.6821

## Sheet: D
gene	cluster	avgExpr	avg_log2FC	stat	auc	p_val	p_val_adj	pct_in	pct_out
ROBO1	accessory	0.0604024	-2.47253	18930	0.0899578	1.48763e-166	3.52956e-162	2.55474	83.2031
ROBO2	accessory	0.191646	-2.74511	9629.5	0.0457606	8.66468e-166	1.02789e-161	9.00243	92.9688
DSCAM	accessory	0.481847	-3.2153	3555	0.0168938	5.63739e-156	4.45842e-152	20.073	99.2188
TTC39B	accessory	0.0375702	-2.0147	26114	0.124097	4.70742e-153	2.79221e-149	1.70316	76.1719
DYNC1I1	accessory	0.0179277	-1.92665	28427	0.135089	1.76392e-152	8.37015e-149	0.851582	73.4375
BTBD11	accessory	0.0937782	-1.84208	28506	0.135464	8.47799e-134	3.35248e-130	4.50122	75.3906
ZEB2	accessory	0.0986249	-2.00645	29384	0.139637	1.13727e-131	3.8547e-128	4.62287	74.2188
STRA6	accessory	0.00275698	-1.65549	40781.5	0.193799	4.02969e-128	1.1951e-124	0.121655	61.3281
THRB	accessory	0.264101	-2.1979	21980.5	0.104454	6.28044e-126	1.65566e-122	11.9221	83.9844
ERICH1	accessory	3.64351	3.33634	206106	0.979445	2.40779e-120	5.71272e-117	97.6886	12.8906
RBP4	accessory	4.88206	1.43747	202398	0.961819	1.47183e-110	3.17461e-107	100	95.7031
MYO3A	accessory	0.0552589	-1.46208	43466	0.206556	8.03987e-108	1.58962e-104	2.55474	60.5469
ADTRP	accessory	0.00779546	-1.25632	49649.5	0.235941	1.15702e-106	2.11165e-103	0.364964	53.125
RIMS1	accessory	0.146934	-1.69365	36966	0.175667	5.9933e-105	1.01569e-101	7.05596	68.75
G0S2	accessory	0.152595	-1.81545	37520.5	0.178302	1.23275e-104	1.94988e-101	6.691	68.3594
PCDH17	accessory	0.15576	-1.68443	37298	0.177245	2.758e-103	4.08976e-100	7.17762	69.1406
CYP2J19	accessory	0.00306697	-1.18675	54804.5	0.260438	3.58893e-97	5.00888e-94	0.121655	48.0469
CYB5A	accessory	0.0396237	-1.21318	49551.5	0.235475	3.88768e-97	5.1244e-94	2.06813	54.2969
MAGI1	accessory	0.0681593	-1.34559	47803	0.227166	1.0938e-95	1.36586e-92	3.04136	57.0312
BDH1	accessory	0.592136	-1.89559	24896.5	0.118311	3.38763e-95	4.01875e-92	26.6423	87.5
EXTL1	accessory	0.0765239	-1.32817	47433.5	0.22541	3.22207e-94	3.64033e-91	3.52798	57.8125
FRMD4A	accessory	2.4263	2.39476	192214	0.913426	2.5867e-93	2.78964e-90	83.2117	1.5625
NELL2	accessory	0.0334468	-1.08606	55699.5	0.264691	3.78463e-86	3.90409e-83	1.58151	48.4375
LOC101752106	accessory	0.0441316	-1.09528	56489	0.268443	5.7481e-82	5.68247e-79	2.06813	48.0469
CYP2J21	accessory	0.00456311	-0.963613	61828	0.293815	1.07659e-81	1.02172e-78	0.243309	41.4062
REEP6	accessory	0.175121	-1.39862	46812	0.222457	1.09946e-79	1.0033e-76	8.39416	60.9375
ACTN2	accessory	2.04988	1.94957	183800	0.873439	9.06515e-78	7.96591e-75	77.3723	4.6875
RAX	accessory	0.021081	-0.960031	61756	0.293472	5.18517e-77	4.39369e-74	0.973236	42.1875
SLK	accessory	2.70935	1.7749	184988	0.879084	1.09486e-75	8.95745e-73	92.4574	41.0156
SOX5	accessory	0.128841	-1.22581	51837	0.246336	1.32686e-75	1.04937e-72	6.08273	55.4688
PLPPR1	accessory	0.0240537	-0.838821	64804.5	0.307959	1.93038e-69	1.47743e-66	1.21655	39.4531
PCDH15	accessory	2.75801	1.65555	180340	0.857001	2.74559e-67	2.03568e-64	91.6058	46.4844
MYLK	accessory	1.69096	1.68035	176260	0.837608	3.24464e-67	2.3328e-64	68.0049	0.390625
OTX2	accessory	1.08703	-1.60597	34055	0.161834	8.42506e-66	5.8792e-63	44.8905	89.4531
ADAMTS3	accessory	0.126019	-1.06723	57613	0.273784	2.94183e-64	1.99423e-61	6.08273	50
DIO3	accessory	0	-0.722726	71514	0.339844	9.55834e-64	6.29948e-61	0	32.0312
SPOCK3	accessory	1.72584	1.64861	173678	0.82534	2.46853e-62	1.58293e-59	67.6399	3.51562
PTPRM	accessory	0.0343563	-0.862278	67220.5	0.31944	4.37846e-62	2.73377e-59	1.70316	37.5
SPOCK1	accessory	0.0337688	-0.822675	67701	0.321724	1.5224e-61	9.26163e-59	1.58151	37.1094
SPDL1	accessory	0.0242016	-0.769719	69347.5	0.329548	7.20297e-61	4.27244e-58	1.09489	35.1562
DCLK2	accessory	0.15784	-1.03764	57601	0.273727	1.55355e-60	8.99011e-58	7.29927	51.5625
SKOR1	accessory	1.53006	1.53006	170112	0.808394	8.38717e-59	4.73795e-56	61.6788	0
LOC107053550	accessory	0.0374594	-0.807547	69041	0.328092	2.71204e-58	1.49642e-55	1.70316	35.9375
RRP12	accessory	1.64874	1.55822	170797	0.811649	6.42772e-58	3.466e-55	65.8151	3.90625
EDIL3	accessory	0.807505	-1.41841	40873	0.194234	8.74793e-58	4.6123e-55	36.1314	82.4219
ATRNL1	accessory	1.84568	1.58459	171867	0.816734	1.71952e-57	8.86897e-55	70.6813	12.1094
CHN1	accessory	0.171602	-1.05807	58483	0.277919	1.91661e-57	9.67521e-55	7.90754	51.1719
STMN1	accessory	0.787052	-1.41141	41567	0.197532	2.30037e-57	1.13705e-54	34.7932	80.8594
ADGRL3	accessory	0.159307	-1.04581	59114.5	0.28092	2.47993e-57	1.20079e-54	7.54258	50
DUSP5	accessory	0.00278761	-0.620499	74946	0.356153	4.46562e-56	2.11902e-53	0.121655	28.9062
TMEM132C	accessory	1.56733	1.48075	168882	0.802547	1.93067e-55	8.98178e-53	63.6253	3.90625
LRRTM4	accessory	0.156519	-0.997291	61614	0.292798	1.00966e-53	4.60678e-51	7.05596	47.6562
AKAP9	accessory	3.905	0.761825	172236	0.818488	1.46238e-53	6.5465e-51	99.1484	96.4844
PLA2G10L	accessory	0.0134073	-0.629849	75048.5	0.35664	1.39795e-52	6.1422e-50	0.608273	29.2969
FSCN2	accessory	3.69474	0.923876	171089	0.813037	8.34177e-52	3.59849e-49	99.7567	90.625
TUBA1A1	accessory	1.79631	-1.29664	40106	0.190589	1.77427e-51	7.51721e-49	68.2482	94.5312
COMT	accessory	0.0395781	-0.687392	72201	0.343108	2.15777e-51	8.98162e-49	1.82482	33.2031
CALML4	accessory	0.140128	-0.922697	64022	0.304241	2.14991e-50	8.79462e-48	6.81265	44.5312
DOCK4	accessory	0.0323802	-0.676179	73443	0.349011	2.20246e-50	8.85687e-48	1.58151	31.6406
STBD1	accessory	1.4574	1.37201	164572	0.78207	8.4691e-50	3.34897e-47	59.6107	3.90625
PTPRG	accessory	0.269536	-1.06861	58509	0.278042	3.27986e-49	1.2757e-46	12.1655	54.6875
RS1	accessory	4.58771	0.546763	169174	0.803934	6.14737e-49	2.35246e-46	99.8783	99.6094
MYO18B	accessory	1.48895	1.34261	164417	0.781331	1.88797e-48	7.11017e-46	61.9221	6.64062
CEP170B	accessory	1.81737	1.39357	166402	0.790766	4.11621e-48	1.52596e-45	71.4112	19.5312
SH3PXD2A	accessory	1.48946	1.37892	163221	0.775647	1.00586e-47	3.67153e-45	59.0024	5.07812
CLN6	accessory	0.303567	-1.04587	58105	0.276122	4.31457e-47	1.55102e-44	14.4769	55.4688
TSPAN4	accessory	1.32408	1.28237	161534	0.767633	6.17092e-47	2.18524e-44	55.1095	1.95312
PKM	accessory	3.05549	1.00242	167084	0.794005	6.28888e-46	2.19426e-43	96.1071	79.2969
LOC101749223	accessory	0.0246939	-0.585987	77195	0.366841	1.31183e-45	4.51078e-43	1.09489	27.7344
DGAT2	accessory	0.00516566	-0.531415	79979	0.380071	1.49851e-45	5.0791e-43	0.243309	24.2188
GUCA1C	accessory	1.90069	1.41623	164566	0.782041	5.10148e-45	1.70476e-42	73.1144	20.7031
KIRREL3	accessory	1.29443	1.26974	159320	0.757112	1.00302e-44	3.30524e-42	52.3114	1.17188
TENM2	accessory	0.122833	-0.793464	69204	0.328866	1.50206e-43	4.88191e-41	5.71776	39.4531
FABP5	accessory	0.258968	-0.945577	62243.5	0.295789	7.58791e-43	2.43285e-40	12.4088	51.1719
CELF4	accessory	0.275156	-1.07193	62778	0.298329	4.2593e-42	1.34742e-39	12.6521	49.6094
TPBGL	accessory	0.0125561	-0.606975	80699.5	0.383494	6.56673e-42	2.05003e-39	0.608273	23.8281
SELENOI	accessory	0.0398544	-0.588863	77103.5	0.366406	8.98354e-42	2.7681e-39	1.94647	28.5156
HS3ST3B1L	accessory	1.15478	1.12483	156594	0.744157	1.72569e-41	5.24919e-39	49.8783	1.5625
TUBB3	accessory	0.0889993	-0.719441	72514.5	0.344598	2.20069e-41	6.60931e-39	4.50122	34.7656
COL11A1	accessory	0.0532143	-0.630075	76065.5	0.361473	3.6166e-41	1.07259e-38	2.55474	30.0781
KCNH6	accessory	0.0028931	-0.472701	82753.5	0.393255	4.15543e-41	1.21718e-38	0.121655	21.4844
LRRC4C	accessory	0.21983	-0.958241	65741	0.31241	5.18629e-41	1.50061e-38	10.0973	45.3125
PCDH1	accessory	0.0254407	-0.543226	79694	0.378716	2.24075e-40	6.4053e-38	1.21655	25.3906
NELL1	accessory	0.0376963	-0.566513	78635.5	0.373686	1.76962e-39	4.99835e-37	1.82482	26.9531
RDH5	accessory	0.143397	-0.747365	70793.5	0.33642	4.57238e-38	1.27628e-35	7.05596	38.6719
MYBPC1	accessory	1.3843	1.15921	156232	0.742437	1.48658e-37	4.10122e-35	56.326	10.9375
FOXP2	accessory	0.00820832	-0.459322	83821.5	0.398331	1.8803e-37	5.12781e-35	0.364964	20.7031
CLUL1	accessory	2.46524	1.248	160470	0.762574	2.18811e-37	5.89945e-35	86.253	48.4375
GNG13	accessory	0.254903	-0.854716	65949	0.313398	2.26307e-37	6.033e-35	12.1655	47.6562
GRIK3	accessory	1.08163	1.04306	152925	0.726719	3.13821e-37	8.27302e-35	46.837	1.95312
LOC107051705	accessory	0.114245	-0.682183	73543.5	0.349488	5.60736e-37	1.46198e-34	5.3528	35.1562
LOC107051710	accessory	0.00262246	-0.421763	85203.5	0.404898	1.53949e-36	3.97022e-34	0.121655	19.1406
PDC	accessory	2.32652	1.2796	159614	0.758504	1.76613e-36	4.50571e-34	84.3066	41.7969
FHOD3	accessory	2.40136	-0.827198	50494	0.239954	2.34059e-36	5.90775e-34	85.2798	95.3125
CCSER1	accessory	2.25231	-0.885076	50592	0.24042	2.55583e-36	6.38312e-34	80.7786	92.9688
PTPRS	accessory	0.0847536	-0.641064	76173.5	0.361986	3.59492e-36	8.88468e-34	4.0146	31.25
NCAN	accessory	0.0494252	-0.547091	79617	0.37835	1.24717e-35	3.05056e-33	2.31144	26.5625
SLC35F1	accessory	0.0438284	-0.531129	80170.5	0.380981	1.29274e-35	3.12974e-33	2.06813	25.7812
KCNMA1	accessory	3.26043	0.963922	159082	0.755978	3.12381e-35	7.4864e-33	96.837	79.2969
SAMD10	accessory	0.00289418	-0.391958	86043.5	0.40889	6.03482e-35	1.43182e-32	0.121655	18.3594
SEMA5B	accessory	0.0146244	-0.450256	84111	0.399706	8.12497e-35	1.90864e-32	0.729927	20.7031
MAPK6	accessory	0.79276	-1.04034	56594	0.268942	9.06477e-35	2.10854e-32	35.6448	71.4844
SALL3	accessory	0.775529	-1.02823	57522.5	0.273354	5.72629e-34	1.31905e-31	34.6715	69.5312
MAP4K4	accessory	0.288518	-0.846156	67178	0.319239	7.73289e-34	1.76414e-31	13.747	47.2656
CABP4	accessory	2.10013	1.10858	157246	0.747251	1.0178e-33	2.29984e-31	80.1703	43.3594
SPHKAP	accessory	1.0835	1.00705	150326	0.714366	1.30343e-33	2.89021e-31	45.9854	3.51562
ENO1	accessory	2.85712	0.88354	157737	0.749587	1.29147e-33	2.89021e-31	92.5791	75
KIF21A	accessory	1.48997	1.11213	154514	0.73427	1.54754e-33	3.39972e-31	61.5572	16.7969
ZC3H13	accessory	0.523789	-0.9482	61450	0.292018	1.91721e-33	4.17318e-31	23.8443	61.7188
MYO16	accessory	0.0257405	-0.455345	83802.5	0.39824	2.81312e-33	6.06765e-31	1.09489	21.4844
C16orf71	accessory	0.012914	-0.428921	85291	0.405314	3.03591e-33	6.48918e-31	0.608273	19.5312
IFITM10	accessory	0.942625	0.933969	148198	0.704254	4.00773e-33	8.48995e-31	41.2409	0.390625
SEMA3A	accessory	0.0585338	-0.550965	79993.5	0.380139	5.34676e-33	1.12263e-30	2.91971	26.5625
CKMT1A	accessory	1.01088	-1.07986	56376.5	0.267908	7.07828e-33	1.47315e-30	43.309	76.5625
PTPRO	accessory	1.1599	-1.0592	55650	0.264456	8.61634e-33	1.77766e-30	48.2968	79.2969
GRK3	accessory	1.06179	0.961419	149456	0.710237	4.1117e-32	8.40984e-30	46.3504	4.6875
DOC2B	accessory	1.29925	1.01799	151287	0.718935	3.32337e-31	6.73933e-29	54.5012	13.2812
GRM8	accessory	2.34976	1.01462	155183	0.73745	6.42866e-31	1.2926e-28	83.09	55.4688
NKAIN4	accessory	1.01847	0.929174	147802	0.702377	1.08855e-30	2.17033e-28	44.2822	4.29688
SEMA6D	accessory	1.25003	0.994568	150432	0.714872	1.13996e-30	2.2539e-28	52.6764	12.1094
LINGO1	accessory	0.876307	0.868188	145434	0.691121	1.83379e-30	3.59574e-28	38.5645	0.390625
EIF5	accessory	0.762385	-0.9237	60559.5	0.287787	4.3994e-30	8.55574e-28	34.3066	69.5312
FRMPD2	accessory	0.921283	0.878056	145895	0.693312	6.71775e-30	1.29582e-27	40.6326	1.95312
CFTR	accessory	0.00252867	-0.33504	88899	0.42246	1.0533e-29	2.01538e-27	0.121655	15.625
PHLDA2	accessory	0.0154878	-0.378437	87045.5	0.413651	2.29413e-29	4.35443e-27	0.729927	17.9688
SRRM4	accessory	0.290952	-0.740562	70622	0.335605	6.57436e-29	1.23796e-26	13.5036	45.3125
PODN	accessory	0.00509612	-0.33306	89030	0.423082	1.26657e-28	2.36619e-26	0.243309	15.625
ISLR2	accessory	0.0023267	-0.340535	89717	0.426347	3.2823e-28	6.08405e-26	0.121655	14.8438
ANTXRL	accessory	0.747213	-0.925905	62837	0.29861	9.0032e-28	1.65589e-25	33.09	66.7969
EEF1A2	accessory	1.92499	1.01594	151637	0.720599	1.3852e-27	2.52809e-25	74.6959	39.0625
RPS23	accessory	2.05034	-0.755052	58060	0.275909	1.53479e-27	2.77972e-25	78.2238	92.9688
SS2	accessory	1.08517	0.955473	145174	0.689888	1.9787e-27	3.55657e-25	43.0657	6.25
TPD52	accessory	1.18077	0.927404	147275	0.69987	2.56743e-27	4.58007e-25	50.4866	11.7188
REEP1	accessory	1.30525	0.966317	148234	0.704427	2.73664e-27	4.84548e-25	54.5012	15.2344
KLHL29	accessory	0.407049	-0.870818	68883.5	0.327343	2.76071e-27	4.8519e-25	18.7348	49.6094
TUBA1A	accessory	0.834119	-0.896162	62410	0.29658	3.85932e-27	6.73281e-25	37.4696	68.3594
PPP1R1C	accessory	0.0146938	-0.332081	88301	0.419618	4.56487e-27	7.90555e-25	0.729927	16.7969
FAM171B	accessory	1.13866	0.897746	146710	0.697187	5.25809e-27	9.0401e-25	49.0268	11.7188
DRD4	accessory	0.924169	0.85648	143233	0.680662	7.23709e-27	1.2353e-24	38.9294	3.125
MFGE8	accessory	0.831347	0.79034	142586	0.677589	7.47001e-27	1.26595e-24	37.3479	1.95312
BACH2	accessory	0.27135	-0.692223	72855	0.346216	8.15974e-27	1.37303e-24	12.6521	42.1875
ODC1	accessory	0.16726	-0.601826	77088	0.366332	8.54707e-27	1.42808e-24	7.78589	33.9844
ANKEF1	accessory	0.147683	-0.572396	78125	0.37126	1.07395e-26	1.78186e-24	6.81265	32.4219
ELMO1	accessory	0.0724573	-0.484647	82702.5	0.393013	1.25068e-26	2.06066e-24	3.52798	24.6094
MAP2	accessory	2.69579	0.902846	151550	0.720183	1.3348e-26	2.18409e-24	88.4428	68.3594
HIVEP3	accessory	1.56722	1.0164	149105	0.708566	2.40297e-26	3.905e-24	63.5036	23.4375
BASP1	accessory	0.174967	-0.592405	77028	0.366047	3.27318e-26	5.28295e-24	8.27251	34.375
CTNNA2	accessory	0.704298	-0.920711	64907	0.308446	4.05329e-26	6.49786e-24	30.5353	64.4531
BBS9	accessory	1.75925	0.998775	149642	0.71112	4.76132e-26	7.58168e-24	68.6131	32.4219
HS6ST1	accessory	0.0929566	-0.499811	81718.5	0.388337	5.34711e-26	8.4577e-24	4.37956	26.5625
ASMT	accessory	0.0237681	-0.351786	87884.5	0.417638	5.61056e-26	8.81564e-24	1.09489	17.5781
ARR3	accessory	2.80582	1.01371	150912	0.717151	6.75933e-26	1.05508e-23	91.1192	64.8438
KIF25	accessory	0.302781	-0.700443	72559	0.34481	7.37293e-26	1.14333e-23	14.1119	43.75
CACNA2D1	accessory	2.12151	0.967476	150288	0.71419	1.08226e-25	1.66739e-23	79.3187	48.0469
MDGA1	accessory	0.0158299	-0.342748	89107	0.423448	1.22686e-25	1.87797e-23	0.729927	16.0156
KBTBD11	accessory	0.109717	-0.507023	80896.5	0.384431	2.64616e-25	4.02454e-23	5.3528	28.125
TIAM2	accessory	0.00958831	-0.31683	90077	0.428058	3.0207e-25	4.56491e-23	0.486618	14.8438
SYT1	accessory	2.73733	0.936513	150086	0.713228	5.0133e-25	7.5282e-23	90.6326	66.7969
SMAD7	accessory	0.174455	-0.639262	78133.5	0.3713	5.85198e-25	8.73233e-23	8.15085	32.8125
EFNA5	accessory	0.602394	-0.901121	67700.5	0.321722	6.26101e-25	9.22662e-23	25.6691	56.6406
TPH1	accessory	0.00464075	-0.296461	91069	0.432772	6.26002e-25	9.22662e-23	0.243309	13.6719
PALMD	accessory	0.0216366	-0.344179	88624.5	0.421155	9.31427e-25	1.36414e-22	1.09489	16.7969
LRRTM3	accessory	0.743626	0.743626	138752	0.659367	1.24535e-24	1.81271e-22	31.8735	0
SAMD7	accessory	0.00224171	-0.275405	91767.5	0.436091	1.76714e-24	2.55653e-22	0.121655	12.8906
CALB1	accessory	0.742022	0.733323	138862	0.65989	1.83524e-24	2.63897e-22	32.3601	0.390625
CEP164	accessory	2.43192	0.940027	149340	0.709681	2.40494e-24	3.43732e-22	87.3479	58.5938
SORCS2	accessory	1.68572	0.942433	147606	0.701445	4.62014e-24	6.55755e-22	66.4234	32.4219
LOC100857632	accessory	0	-0.270381	92475	0.439453	4.6433e-24	6.55755e-22	0	12.1094
TUBB	accessory	0.110753	-0.494574	82048	0.389903	1.27326e-23	1.78753e-21	5.3528	26.9531
GRM4	accessory	0.0582984	-0.405322	85814	0.407799	1.68889e-23	2.3571e-21	2.79805	21.0938
DCBLD1	accessory	0	-0.26173	92886	0.441406	2.57729e-23	3.57595e-21	0	11.7188
CLTA	accessory	2.11535	0.814346	148001	0.70332	3.02226e-23	4.16896e-21	78.7105	55.4688
UNC5B	accessory	0.0252811	-0.327775	89207	0.423923	3.6757e-23	5.04102e-21	1.21655	16.4062
DNER	accessory	1.34995	0.878105	145035	0.689225	6.80381e-23	9.27743e-21	56.9343	21.4844
NR2F1	accessory	0.0414402	-0.362418	87894.5	0.417686	1.18698e-22	1.60927e-20	1.94647	18.3594
CEP85L	accessory	1.52166	0.871351	145735	0.692552	1.25739e-22	1.69505e-20	62.1655	29.6875
NFASC	accessory	0.025494	-0.334427	89580	0.425696	1.49483e-22	2.00374e-20	1.21655	16.0156
RPL37	accessory	2.36416	-0.612555	62881	0.298819	1.98426e-22	2.64486e-20	85.0365	94.1406
DLGAP4	accessory	1.23079	0.829148	143808	0.683394	2.19609e-22	2.91086e-20	52.6764	19.1406
ABLIM1	accessory	0.690543	0.675593	136651	0.649383	2.27555e-22	2.99943e-20	30.5353	0.78125
ELMOD1	accessory	0.708867	0.676477	137237	0.652168	2.29338e-22	3.00622e-20	31.8735	1.5625
HLF	accessory	1.6317	0.918281	145629	0.692048	3.89095e-22	5.07235e-20	65.6934	30.4688
ME1	accessory	1.26925	0.845665	143371	0.681317	7.43967e-22	9.64556e-20	52.9197	19.5312
SRGAP1	accessory	0.182153	-0.539585	80267.5	0.381442	1.18758e-21	1.53133e-19	8.27251	31.6406
MT3	accessory	0.78104	0.724279	136990	0.650997	1.47498e-21	1.89164e-19	32.7251	2.34375
PSMA5	accessory	0.174974	-0.513259	80288.5	0.381541	1.66949e-21	2.12959e-19	8.27251	32.0312
PLXNA1	accessory	1.55716	0.865291	144734	0.687792	2.154e-21	2.73294e-19	63.9903	30.4688
PDE5A	accessory	0.0606896	-0.384946	86798.5	0.412478	2.47312e-21	3.12113e-19	3.04136	20.3125
MT4L	accessory	0.875717	0.74111	138682	0.659035	2.64487e-21	3.32022e-19	37.5912	6.25
CALB2	accessory	0.248322	-0.589533	77827	0.369844	3.0561e-21	3.81626e-19	11.8005	36.7188
MAB21L1	accessory	1.45261	0.823182	144172	0.685122	3.44659e-21	4.28135e-19	60.9489	28.9062
NTRK3	accessory	0.664734	0.651126	135231	0.642635	3.51958e-21	4.34925e-19	29.1971	0.78125
LOC768829	accessory	1.2081	0.805244	142573	0.677525	3.89491e-21	4.78811e-19	52.5547	18.3594
PLPPR3	accessory	0.00684534	-0.251111	92832.5	0.441152	5.32762e-21	6.51562e-19	0.364964	12.1094
COL13A1	accessory	0.00793548	-0.252941	92863.5	0.441299	6.66188e-21	8.10563e-19	0.364964	12.1094
MYO3B	accessory	0.740023	0.683328	136198	0.64723	7.00503e-21	8.47967e-19	31.8735	2.73438
CHCHD2	accessory	2.58044	-0.538573	64619.5	0.30708	9.93138e-21	1.1961e-18	88.8078	95.7031
PLEKHB1	accessory	1.56349	0.84739	143767	0.683199	1.27325e-20	1.52571e-18	61.5572	32.0312
ESPN	accessory	1.73515	0.856836	144492	0.686647	1.59607e-20	1.90293e-18	69.5864	37.8906
RCAN2	accessory	0.741005	0.665804	136188	0.647181	2.05769e-20	2.44103e-18	32.7251	3.51562
GPM6B	accessory	0.355958	-0.62994	75776	0.360097	2.91809e-20	3.44451e-18	16.3017	43.3594
PTPRD	accessory	0.772482	-0.793931	69783.5	0.33162	3.18773e-20	3.74416e-18	33.2117	60.9375
EPB41L4A	accessory	0.432038	-0.673383	74480.5	0.353941	4.43774e-20	5.18669e-18	19.5864	46.0938
GJD2	accessory	0.0692016	-0.392123	87096.5	0.413894	4.91283e-20	5.71382e-18	3.40633	20.3125
HIBADH	accessory	0.62255	0.608752	133797	0.635821	5.37627e-20	6.1921e-18	27.8589	0.78125
KALRN	accessory	0.702724	0.652968	134915	0.641133	5.63675e-20	6.46076e-18	30.4136	2.34375
SYNE2	accessory	0.953756	0.721908	138998	0.660534	6.07831e-20	6.93336e-18	41.9708	11.3281
MYO1H	accessory	0.672509	0.632925	134544	0.63937	6.79059e-20	7.70879e-18	29.6837	1.95312
LBH	accessory	0.333319	-0.61664	76729	0.364626	8.16965e-20	9.23015e-18	15.4501	41.0156
CADM2	accessory	3.3812	0.576936	144746	0.687854	1.01016e-19	1.13052e-17	98.0535	91.0156
LHFPL3	accessory	0.617561	0.612647	133075	0.63239	1.09117e-19	1.21545e-17	26.764	0.390625
LRIT3	accessory	0.0175995	-0.254282	92140.5	0.437864	1.18418e-19	1.31289e-17	0.851582	13.2812
LOC107053624	accessory	0.586773	0.586773	132736	0.630779	1.23107e-19	1.35224e-17	26.1557	0
HSP90AB1	accessory	0.134675	-0.442748	83720	0.397848	2.60699e-19	2.85039e-17	6.56934	26.5625
NETO2	accessory	0.839024	0.672933	137076	0.651405	2.82091e-19	3.07014e-17	37.5912	8.20312
GPX1	accessory	0.64651	0.6128	133550	0.634649	2.86231e-19	3.10097e-17	28.4672	1.5625
PTPMT1	accessory	0.333749	-0.591651	77092.5	0.366354	3.54275e-19	3.82069e-17	15.8151	41.0156
RPL21	accessory	2.53867	-0.555879	66341.5	0.315263	3.8365e-19	4.11877e-17	87.7129	96.4844
CHGA	accessory	2.88995	0.587087	144048	0.684537	4.27548e-19	4.56937e-17	94.1606	84.375
GRIP1	accessory	0.0349705	-0.30166	90544	0.430277	4.53179e-19	4.82158e-17	1.70316	15.625
HMP19	accessory	1.25076	0.783947	140432	0.667349	8.4516e-19	8.95191e-17	52.9197	20.7031
MACROD2	accessory	1.76685	0.774514	142794	0.678576	8.55329e-19	9.01935e-17	69.8297	44.1406
LRFN5	accessory	0.655461	0.593463	133765	0.635669	1.11959e-18	1.17537e-16	29.927	3.125
C2CD2	accessory	0.150043	-0.443216	83707	0.397786	1.34664e-18	1.40134e-16	7.05596	27.3438
ARHGAP18	accessory	1.75965	0.76124	142208	0.675791	2.13405e-18	2.21102e-16	67.3966	44.1406
PTPRF	accessory	0.699223	0.618261	133880	0.636215	2.24225e-18	2.31302e-16	30.7786	3.90625
TRPM3	accessory	0.0490909	-0.305622	89640	0.425981	2.27668e-18	2.33837e-16	2.43309	17.1875
SPON2	accessory	0.598726	0.598726	131072	0.622871	2.50733e-18	2.56417e-16	24.5742	0
SCG3	accessory	2.62836	-0.543787	67337	0.319994	3.02065e-18	3.07587e-16	89.5377	97.6562
FAM53B	accessory	0.0688772	-0.351666	88412.5	0.420148	3.1911e-18	3.23555e-16	3.28467	19.1406
KCNQ2	accessory	0.0319067	-0.282832	91553	0.435072	3.24318e-18	3.27437e-16	1.45985	14.4531
PTPRK	accessory	0.677055	0.604546	133426	0.634055	3.55753e-18	3.57652e-16	30.0487	3.51562
C9ORF58	accessory	0.0980156	-0.388763	86553	0.411311	3.81321e-18	3.81739e-16	4.74453	22.2656
SAPCD2	accessory	0.673227	0.595762	133382	0.633848	4.98765e-18	4.95134e-16	30.1703	3.90625
RALYL	accessory	0.479829	-0.666787	75671.5	0.359601	5.72722e-18	5.66184e-16	21.1679	47.6562
CBY1	accessory	0.102554	-0.380124	86408.5	0.410624	6.12385e-18	6.02882e-16	4.98783	22.6562
PTN	accessory	2.67858	-0.515522	67834.5	0.322358	8.24712e-18	8.08559e-16	89.9027	97.2656
FIBCD1	accessory	0.505631	-0.733189	75450.5	0.358551	8.4872e-18	8.28672e-16	22.9927	46.0938
PLEKHA5	accessory	0.0506801	-0.314916	90035	0.427858	9.143e-18	8.89044e-16	2.43309	16.7969
PSIP1	accessory	0.307434	-0.558208	79222	0.376473	1.43278e-17	1.38752e-15	14.5985	37.8906
PPP1R9A	accessory	0.0547392	-0.324938	89834	0.426903	1.7393e-17	1.67751e-15	2.6764	17.1875
CA3B	accessory	1.4523	0.752557	140190	0.666201	2.20339e-17	2.11651e-15	60.0973	31.6406
SRRL	accessory	0.0413443	-0.305609	91176.5	0.433282	2.57285e-17	2.46143e-15	1.94647	15.2344
RPS3	accessory	1.83523	-0.628695	68734.5	0.326635	2.9027e-17	2.76584e-15	72.0195	85.9375
WASF3	accessory	1.16481	0.722652	138272	0.657084	3.44425e-17	3.2557e-15	49.8783	19.9219
TAX1BP1	accessory	1.14445	0.700009	138153	0.656521	3.78948e-17	3.56782e-15	49.0268	21.0938
CDK5RAP2	accessory	0.0332071	-0.2846	92010	0.437243	4.04727e-17	3.79548e-15	1.58151	14.0625
KCTD10	accessory	0.858696	0.63492	135601	0.644393	4.29161e-17	4.00877e-15	39.1727	10.5469
LOC112532523	accessory	0.0768746	-0.34008	88820	0.422084	4.79058e-17	4.45731e-15	3.52798	19.1406
GPRC5B	accessory	0.0752374	-0.337965	88740.5	0.421706	5.16579e-17	4.78764e-15	3.64964	19.1406
RPS17	accessory	2.87487	-0.385442	68761.5	0.326764	5.2417e-17	4.83909e-15	94.1606	96.0938
CADNL	accessory	0.0427572	-0.308523	91259.5	0.433677	7.2484e-17	6.66572e-15	2.06813	15.2344
THSD7A	accessory	0.765185	-0.724354	73411.5	0.348861	8.11925e-17	7.40913e-15	32.6034	58.5938
PSD3	accessory	0.617019	0.560199	131224	0.623591	8.95495e-17	8.14043e-15	27.3723	2.73438
CPE	accessory	3.46835	0.404121	141224	0.671115	1.25404e-16	1.13563e-14	98.9051	96.0938
DCLK3	accessory	0.586598	0.529758	131050	0.622769	1.42592e-16	1.28637e-14	27.3723	2.73438
SETBP1	accessory	0.862375	-0.704459	72846	0.346174	1.69644e-16	1.52461e-14	37.1046	62.1094
RAX2	accessory	0.96812	0.655995	136006	0.646318	1.71109e-16	1.53198e-14	42.7007	14.4531
INCENPL	accessory	0.0370514	-0.261264	91910	0.436768	1.74028e-16	1.55225e-14	1.82482	14.4531
LOC112530646	accessory	0.12077	-0.37942	86523	0.411168	2.14011e-16	1.90173e-14	5.96107	23.4375
HMCN1	accessory	0.5198	0.505856	129024	0.613139	3.03297e-16	2.68508e-14	23.3577	0.78125
RPL32	accessory	2.47203	-0.487536	69813	0.33176	3.80797e-16	3.34622e-14	87.2263	93.75
DPP6	accessory	0.720753	0.614914	131437	0.624606	4.4e-16	3.85219e-14	29.3187	4.29688
TMEFF1	accessory	0.186015	-0.471432	84327.5	0.400735	4.6029e-16	4.01502e-14	8.88078	27.7344
CDKL5	accessory	1.23198	0.708247	137435	0.653109	4.95036e-16	4.30228e-14	51.5815	23.8281
BIN1	accessory	0.981553	0.651007	135483	0.643833	6.04869e-16	5.21859e-14	42.5791	15.625
RPS8	accessory	2.1754	-0.563487	70188	0.333542	6.95212e-16	5.97631e-14	80.6569	91.7969
MAP2K5	accessory	0.770741	0.584851	133238	0.633164	8.04027e-16	6.88677e-14	35.0365	8.98438
PIK3R3	accessory	1.47057	0.742677	138376	0.657583	8.78906e-16	7.4912e-14	60.219	31.25
IMPG2	accessory	3.13845	0.561136	140196	0.666227	8.8091e-16	7.4912e-14	95.8637	86.7188
PITPNM2	accessory	0.681591	0.559631	131666	0.625694	1.02062e-15	8.6483e-14	30.7786	5.46875
DTNA	accessory	0.0402563	-0.256782	92392	0.439059	1.11054e-15	9.37674e-14	1.82482	14.0625
DLGAP1L	accessory	0.552445	0.51429	129128	0.613633	1.12641e-15	9.47705e-14	24.4526	1.95312
ARID3B	accessory	1.49166	0.731718	138438	0.657875	1.13933e-15	9.55189e-14	61.6788	33.5938
SNCB	accessory	0.901389	0.637614	134184	0.63766	1.34147e-15	1.1207e-13	38.9294	12.5
ABHD6	accessory	0.464306	0.456218	127600	0.606372	2.02086e-15	1.67647e-13	21.6545	0.390625
JAKMIP1	accessory	1.45952	0.696638	137889	0.655266	2.34133e-15	1.93555e-13	59.4891	33.9844
CST3	accessory	1.44116	-0.620502	71622.5	0.340359	2.37431e-15	1.956e-13	59.2457	76.5625
HIF1A	accessory	0.928292	0.636135	134186	0.637672	2.63535e-15	2.16354e-13	40.146	13.2812
SPAG9	accessory	0.705216	0.557427	131612	0.62544	3.239e-15	2.64995e-13	31.7518	7.03125
LOC107054838	accessory	0.50954	0.478064	128155	0.609009	3.92294e-15	3.19848e-13	23.236	1.5625
DDX5	accessory	2.19016	0.654501	139120	0.661116	4.41233e-15	3.58517e-13	81.3869	62.5
FAM43A	accessory	0.479668	0.464004	127473	0.605768	4.46357e-15	3.61442e-13	21.8978	0.78125
PLPP4	accessory	1.69395	0.704453	138404	0.657711	4.67731e-15	3.77462e-13	68.8564	42.9688
PTMS	accessory	1.84145	0.655006	138626	0.658766	5.32592e-15	4.28349e-13	72.1411	51.5625
NDUFA4	accessory	1.78953	-0.593821	71537	0.339953	5.76669e-15	4.62231e-13	70.8029	85.5469
SCG2	accessory	0.599066	0.512146	129710	0.616399	6.42772e-15	5.13482e-13	27.2506	4.29688
CPLX4	accessory	0.395074	-0.532776	80077	0.380536	6.61407e-15	5.26595e-13	17.7616	41.4062
LOC112529963	accessory	0.709486	0.554838	131254	0.623736	7.0072e-15	5.56029e-13	31.6302	7.03125
CKB	accessory	2.89547	0.468387	139020	0.660643	7.16391e-15	5.6657e-13	86.7397	84.375
ACAP2	accessory	0.164067	-0.399072	86166	0.409472	9.72776e-15	7.6678e-13	7.90754	25.3906
DOT1L	accessory	1.06286	0.639658	134566	0.639475	1.91961e-14	1.49818e-12	45.4988	19.5312
LOC112530201	accessory	0.150511	-0.374279	87066	0.413749	2.15065e-14	1.67299e-12	7.05596	24.2188
LOC425940	accessory	0.7268	0.563761	130702	0.621115	2.18324e-14	1.6928e-12	31.2652	7.42188
TMSB15B	accessory	0.176125	-0.412447	86188	0.409576	2.30712e-14	1.78302e-12	8.27251	25.7812
OPN1LW	accessory	4.54322	0.640349	138332	0.657372	2.6485e-14	2.0402e-12	93.4307	90.625
LOC101752260	accessory	0.990775	0.623264	133836	0.636008	2.90633e-14	2.22437e-12	43.1873	16.7969
GYS2	accessory	0.439983	0.432562	125854	0.598074	3.64665e-14	2.782e-12	19.9513	0.390625
TLX2	accessory	0.477052	0.447231	126826	0.602696	3.95312e-14	3.00614e-12	22.0195	1.5625
CA2	accessory	1.22397	0.66371	135060	0.64182	4.78464e-14	3.59242e-12	50.7299	24.2188
PTGFRN	accessory	0.695746	0.531289	130430	0.61982	5.14193e-14	3.8485e-12	31.5085	7.8125
LRRC73	accessory	0.151008	-0.374557	87349.5	0.415096	5.39751e-14	4.02709e-12	7.17762	23.8281
EPB41L2	accessory	0.26218	-0.451374	83791.5	0.398188	6.50784e-14	4.84028e-12	12.5304	32.0312
UQCRQ	accessory	1.23523	-0.649821	73852.5	0.350957	6.60516e-14	4.89731e-12	52.3114	75.7812
MRPS6	accessory	0.176868	-0.397115	86461.5	0.410876	7.7655e-14	5.7397e-12	8.51582	25.7812
GALNT7	accessory	0.971557	0.592673	133322	0.633563	8.28223e-14	6.10262e-12	42.8224	17.9688
HSPE1	accessory	0.50217	-0.54253	79404.5	0.37734	9.84295e-14	7.23015e-12	23.236	45.7031
UACA	accessory	0.499679	0.447619	126980	0.603428	1.0094e-13	7.3917e-12	23.1144	2.34375
DSCAML1	accessory	0.464952	0.439315	125985	0.598697	1.03517e-13	7.55708e-12	20.9246	1.17188
CASK	accessory	1.97105	0.651601	137079	0.651417	1.10745e-13	8.0599e-12	74.5742	54.6875
LOC101749593	accessory	0.767359	0.542778	130978	0.622422	1.24337e-13	9.02143e-12	34.4282	10.5469
SCN1A	accessory	0.399699	0.399699	124672	0.592457	1.45261e-13	1.05075e-11	18.4915	0
ALDOC	accessory	1.77688	0.709861	136588	0.649081	1.64e-13	1.18269e-11	70.9246	44.9219
ATP11A	accessory	1.62859	0.663706	136218	0.647323	1.73316e-13	1.24233e-11	65.5718	41.7969
ANO2	accessory	0.435843	-0.538428	80830	0.384115	1.73173e-13	1.24233e-11	19.9513	41.4062
ATP5L	accessory	2.19269	-0.502144	73310.5	0.348381	1.99874e-13	1.42837e-11	81.8735	92.1875
AMPH	accessory	1.03103	0.604418	133156	0.632777	2.43447e-13	1.71905e-11	44.7689	19.1406
RPS6	accessory	2.12635	-0.513501	73463.5	0.349108	2.52716e-13	1.77921e-11	80.4136	91.4062
SMAD2Z	accessory	0.0627433	-0.255911	92330	0.438764	3.18165e-13	2.22678e-11	2.91971	15.2344
RPL36A	accessory	2.46066	-0.435466	73630	0.349899	3.68848e-13	2.57391e-11	87.2263	93.3594
TMTC2	accessory	0.688517	-0.602755	78232	0.371769	4.33546e-13	3.01652e-11	29.8054	54.2969
RPL29	accessory	2.05822	-0.549189	73823	0.350816	4.41457e-13	3.06258e-11	77.8589	90.625
CYTH3	accessory	0.440941	0.407325	125299	0.595437	5.68557e-13	3.93283e-11	20.6813	1.5625
CNTN2	accessory	0.384498	0.384498	123776	0.5882	6.25758e-13	4.3034e-11	17.6399	0
ADAP1	accessory	0.0728884	-0.26794	91954	0.436977	6.67111e-13	4.57453e-11	3.40633	16.0156
MARCH4	accessory	0.857124	0.547328	131264	0.623786	6.70221e-13	4.58261e-11	38.3212	14.4531
PCCA	accessory	0.644161	0.49182	128612	0.611178	7.09206e-13	4.83524e-11	29.1971	7.42188
CYB5R2	accessory	0.271966	-0.429248	84766.5	0.402821	9.30154e-13	6.28742e-11	12.7737	31.6406
LOC107052215	accessory	0.422609	0.406413	124270	0.590547	9.34502e-13	6.29886e-11	18.8564	0.78125
SEC61G	accessory	1.40652	-0.5828	74917.5	0.356018	9.49425e-13	6.38132e-11	59.3674	77.7344
KIAA1456	accessory	0.36498	0.36498	123392	0.586375	1.16387e-12	7.80058e-11	17.2749	0
MARCKSL1	accessory	0.30857	-0.4364	83987.5	0.399119	1.38287e-12	9.19046e-11	14.5985	34.375
MGARP	accessory	2.162	0.511264	135810	0.645387	1.39211e-12	9.22604e-11	78.1022	67.5781
MDH2	accessory	1.05729	-0.575223	76299	0.362583	1.47938e-12	9.77713e-11	46.1071	66.7969
ENO2	accessory	0.507074	-0.533689	80847	0.384195	1.49475e-12	9.85125e-11	23.1144	43.75
AUTS2	accessory	2.10577	0.594148	135684	0.64479	1.57293e-12	1.03378e-10	77.7372	61.3281
LOC107052566	accessory	0.38115	0.38115	123136	0.585158	1.75713e-12	1.15165e-10	17.0316	0
MSI2	accessory	1.03187	0.58327	132164	0.62806	1.81428e-12	1.18257e-10	44.6472	20.7031
RPL5	accessory	0.910352	-0.57509	77211.5	0.366919	1.95894e-12	1.27336e-10	40.3893	61.3281
TOX2	accessory	0.39491	0.374666	123894	0.588758	1.96556e-12	1.27418e-10	18.6131	0.78125
RPL17	accessory	1.5921	-0.526826	75145	0.357099	2.06275e-12	1.33354e-10	64.5985	78.5156
ATP5G3	accessory	1.50624	-0.5548	75286.5	0.357771	2.19462e-12	1.41494e-10	62.1655	77.7344
CARHSP1	accessory	0.436474	0.398898	124460	0.59145	2.41078e-12	1.5459e-10	19.9513	1.5625
RPS15	accessory	3.0503	-0.323458	74747	0.355207	2.47713e-12	1.58416e-10	96.1071	98.8281
GUCA1A	accessory	1.0702	0.601858	132027	0.627409	2.67928e-12	1.70884e-10	45.1338	20.7031
CD82	accessory	0.403014	0.379881	123889	0.588737	2.9884e-12	1.8958e-10	18.8564	1.17188
RPL27A	accessory	1.70372	-0.503203	75307	0.357869	3.46751e-12	2.19387e-10	68.6131	80.4688
TAL2	accessory	0.523626	0.435897	125899	0.598288	3.8189e-12	2.40976e-10	23.601	4.29688
TPT1	accessory	2.3023	-0.451163	75120	0.35698	4.18737e-12	2.63526e-10	83.09	90.625
ASPH	accessory	1.12479	0.591948	132282	0.628621	4.31599e-12	2.70903e-10	47.9319	23.8281
FSTL5	accessory	2.10387	-0.491088	75321	0.357935	5.14549e-12	3.21268e-10	77.6156	86.3281
SDPR	accessory	0.454929	0.405734	124492	0.591602	5.13644e-12	3.21268e-10	20.5596	2.34375
MARCH1	accessory	1.51028	-0.579591	75903	0.360701	5.2393e-12	3.26267e-10	60.3406	76.5625
DENND5B	accessory	0.864544	0.533165	130172	0.618594	6.35006e-12	3.94402e-10	38.3212	15.2344
KITLG	accessory	0.369978	0.365063	122666	0.582927	6.52294e-12	4.04081e-10	16.91	0.390625
NAV2	accessory	0.643119	-0.542347	80058	0.380446	6.58056e-12	4.06589e-10	28.3455	51.1719
ARHGAP10	accessory	0.2998	-0.431676	85061.5	0.404223	6.82965e-12	4.20884e-10	13.9903	32.4219
RPL7	accessory	1.4847	-0.529048	76000	0.361162	6.88575e-12	4.23242e-10	62.0438	76.1719
EPB41L3	accessory	0.776989	0.511804	129193	0.613942	7.57862e-12	4.64626e-10	34.7932	12.1094
MARCH11	accessory	0.531536	0.426776	125892	0.598257	8.83883e-12	5.4049e-10	24.4526	5.07812
LOC415312	accessory	0.476819	0.405088	124659	0.592396	1.12904e-11	6.8863e-10	21.6545	3.125
LOC107051837	accessory	0.521805	0.427665	125330	0.595584	1.20847e-11	7.333e-10	23.3577	4.29688
VDAC2	accessory	0.825276	-0.525713	78803	0.374482	1.2437e-11	7.52754e-10	37.2263	56.6406
RPS3A	accessory	2.16869	-0.428063	75937.5	0.360865	1.47354e-11	8.89598e-10	80.292	87.5
BCR	accessory	0.0694491	-0.257128	93029	0.442086	1.55867e-11	9.33864e-10	3.40633	14.8438
LOC107054744	accessory	1.64556	0.618575	133632	0.635036	1.64288e-11	9.81837e-10	66.545	43.3594
DST	accessory	1.1483	0.569382	131777	0.626221	1.8733e-11	1.11394e-09	49.8783	26.1719
RNF157	accessory	0.712736	0.483007	127984	0.608196	2.13279e-11	1.26506e-09	32.1168	10.5469
CITED4	accessory	1.27721	0.594867	132278	0.6286	2.16185e-11	1.27911e-09	54.1363	30.4688
ZMIZ1	accessory	0.716267	-0.546207	80075.5	0.380529	2.18722e-11	1.2909e-09	31.3869	53.5156
ADGRL2	accessory	0.106314	-0.283749	91489	0.434768	2.37523e-11	1.39838e-09	4.98783	17.9688
LOC107049545	accessory	1.58062	-0.494479	76801.5	0.364971	3.0551e-11	1.79419e-09	64.7202	77.7344
DOCK5	accessory	0.387659	0.361242	122653	0.582863	3.07251e-11	1.79996e-09	17.8832	1.5625
MRPS28	accessory	0.127007	-0.289989	90638	0.430723	3.37649e-11	1.97317e-09	6.08273	19.9219
APPL2	accessory	0.881826	0.514902	129512	0.615458	3.46039e-11	2.01723e-09	39.0511	17.1875
PNPLA1	accessory	0.718729	-0.559191	80412.5	0.382131	3.76172e-11	2.18217e-09	31.9951	50.7812
HEXIM1	accessory	0.970472	0.530589	130170	0.618587	3.99058e-11	2.30928e-09	42.7007	20.3125
PHACTR3	accessory	0.0958713	-0.281005	91943.5	0.436927	4.08658e-11	2.35908e-09	4.74453	17.1875
KIF2C	accessory	0.36101	0.342624	121978	0.579655	4.20227e-11	2.41998e-09	16.7883	0.78125
ZNF608	accessory	0.568638	-0.506062	81812.5	0.388784	4.50621e-11	2.58247e-09	25.6691	46.875
TUBB2B	accessory	0.951016	-0.537752	78939.5	0.375131	4.99304e-11	2.85458e-09	41.8491	60.5469
DNAJC5	accessory	0.473553	-0.464055	83052	0.394674	5.12165e-11	2.92107e-09	21.7762	41.4062
RIMBP2	accessory	0.487422	0.398011	124376	0.591048	5.28299e-11	2.99867e-09	22.3844	4.29688
MAP1A	accessory	0.808276	0.494237	128641	0.611319	5.86476e-11	3.32094e-09	36.4964	14.8438
RAP1GAP2	accessory	0.51036	0.405884	124592	0.59208	7.13424e-11	4.03017e-09	23.236	5.07812
HIVEP1	accessory	0.183453	-0.339358	88987	0.422878	7.53941e-11	4.23886e-09	8.88078	23.8281
ANK2	accessory	1.42025	0.58655	131859	0.626611	8.25639e-11	4.62007e-09	56.8127	36.3281
NDUFA10	accessory	0.537029	-0.476472	82407	0.391609	8.46683e-11	4.72668e-09	24.9392	44.9219
NEFL	accessory	0.563772	0.421485	125444	0.596124	8.53418e-11	4.7531e-09	25.9124	6.64062
NEO1	accessory	0.0858814	-0.258738	92693.5	0.440491	8.76972e-11	4.87284e-09	4.25791	16.0156
RASGEF1B	accessory	1.52302	0.564486	132346	0.628928	8.94178e-11	4.95684e-09	62.6521	42.5781
PCLO	accessory	2.23057	0.584509	133243	0.633188	9.21049e-11	5.0939e-09	81.7518	64.4531
NFIA	accessory	0.642191	-0.540909	81842	0.388924	1.18089e-10	6.51574e-09	28.2238	47.2656
LOC107055013	accessory	0.0949129	-0.253149	92415	0.439168	1.20745e-10	6.64688e-09	4.62287	16.7969
CYFIP2	accessory	1.04283	0.525242	130052	0.618024	1.22059e-10	6.69725e-09	45.2555	24.2188
TNFSF13B	accessory	0.310226	0.310226	120448	0.572384	1.22225e-10	6.69725e-09	14.4769	0
RASA3	accessory	0.420452	0.360706	122825	0.58368	1.4275e-10	7.80386e-09	19.5864	2.73438
LOC107054206	accessory	0.346344	0.329492	121142	0.575682	1.46621e-10	7.99706e-09	15.9367	0.78125
ESYT2	accessory	0.456512	0.381417	123227	0.585591	1.51736e-10	8.25706e-09	20.5596	3.51562
LOC107053500	accessory	0.324405	0.316588	120693	0.573549	1.55748e-10	8.45603e-09	15.0852	0.390625
SLC25A17	accessory	0.129583	-0.284643	91150	0.433157	1.5918e-10	8.62259e-09	6.20438	19.5312
RPL23	accessory	2.92959	-0.288093	77415	0.367886	1.64375e-10	8.88376e-09	95.1338	96.875
BCL7A	accessory	0.79749	0.483355	127798	0.607313	1.75995e-10	9.47368e-09	35.0365	15.2344
BPGM	accessory	0.127403	-0.289947	91251	0.433637	1.78249e-10	9.56819e-09	6.20438	19.1406
NR2E3	accessory	0.231597	-0.356246	88195	0.419114	1.79406e-10	9.60853e-09	10.8273	26.5625
UQCR11	accessory	1.28901	-0.541087	78506	0.373071	1.81059e-10	9.67523e-09	54.0146	71.875
COX6A1	accessory	2.66945	-0.349625	77711.5	0.369295	2.52572e-10	1.34663e-08	90.0243	93.3594
TJP1	accessory	0.904909	0.508596	128512	0.610708	2.60186e-10	1.38412e-08	39.6594	17.5781
GRIK1	accessory	0.519297	0.404509	123848	0.588544	2.65919e-10	1.41145e-08	22.7494	5.07812
ARHGEF4	accessory	0.358681	0.332973	121116	0.575559	2.67584e-10	1.41712e-08	16.3017	1.17188
STARD13	accessory	0.386812	0.345826	121645	0.578073	3.07845e-10	1.62274e-08	17.5182	1.95312
C5NT1AL	accessory	0.315092	0.306119	120262	0.571501	3.2085e-10	1.68418e-08	14.7202	0.390625
EHBP1	accessory	1.05146	0.51015	129658	0.616152	3.2932e-10	1.72482e-08	46.5937	25
PRR16	accessory	0.277705	-0.377972	87461.5	0.415628	3.31249e-10	1.7311e-08	12.7737	29.2969
SNX9	accessory	0.691214	0.451485	126201	0.599723	3.34615e-10	1.74485e-08	30.4136	10.5469
DENND1B	accessory	0.177191	-0.309036	90019	0.427782	3.80354e-10	1.97901e-08	8.27251	22.6562
RPL30	accessory	2.18537	-0.373684	78052.5	0.370916	3.91747e-10	2.03383e-08	82.4818	89.0625
SVIP	accessory	0.518585	0.392986	123950	0.589024	4.02789e-10	2.08659e-08	23.4793	5.85938
SORBS2	accessory	0.762286	-0.504486	81444.5	0.387035	4.1846e-10	2.15366e-08	33.9416	52.3438
TECPR2	accessory	0.182182	-0.307675	89923	0.427326	5.1092e-10	2.59019e-08	8.63747	23.0469
ADGRB1	accessory	0.446097	0.365854	122642	0.582811	5.29634e-10	2.67934e-08	20.3163	3.90625
KCNB2	accessory	1.75283	0.589853	131573	0.625252	5.32883e-10	2.68433e-08	68.7348	47.6562
RPLP0	accessory	1.83509	-0.48299	78449.5	0.372802	5.58697e-10	2.8084e-08	71.8978	85.1562
CDC42BPB	accessory	0.505295	-0.457214	83977.5	0.399072	6.11041e-10	3.06502e-08	23.4793	41.4062
HSP90B1	accessory	0.752668	-0.509369	81723.5	0.388361	6.3195e-10	3.16321e-08	33.455	53.125
PLA2G10	accessory	0.382095	0.329095	121701	0.578339	6.52666e-10	3.26003e-08	18.2482	2.73438
RPL27	accessory	1.71556	-0.475096	78681.5	0.373905	6.54307e-10	3.26136e-08	68.0049	80.0781
AES	accessory	0.317313	-0.38832	86830.5	0.41263	6.72664e-10	3.34583e-08	15.0852	31.6406
CAMK4L	accessory	0.380191	0.333805	121335	0.5766	7.35017e-10	3.64071e-08	17.5182	2.34375
MTFP1	accessory	1.12963	-0.50278	80017.5	0.380253	8.17728e-10	4.04196e-08	48.2968	64.0625
RPS27	accessory	2.55178	-0.307233	78533.5	0.373201	8.36159e-10	4.12447e-08	88.6861	90.625
ZIC3	accessory	0.223825	-0.350531	88979.5	0.422842	8.56631e-10	4.21669e-08	10.8273	25.3906
DEK	accessory	0.769691	0.463346	126541	0.601339	9.23553e-10	4.53669e-08	33.5766	14.0625
PLEKHG5	accessory	1.60185	0.539926	131004	0.622548	9.26305e-10	4.54081e-08	64.9635	45.7031
ASAH1	accessory	0.428856	0.34863	122308	0.581223	9.37197e-10	4.58473e-08	20.073	3.90625
AP2A2	accessory	1.09366	0.508774	129114	0.613569	9.82003e-10	4.77439e-08	47.2019	26.5625
INSC	accessory	0.387687	0.333837	121300	0.576436	9.92913e-10	4.81756e-08	17.7616	2.34375
RPL9	accessory	1.7425	-0.458334	78906	0.374971	1.00429e-09	4.86282e-08	70.073	82.4219
LOC112530161	accessory	0.130686	-0.279129	91846.5	0.436466	1.01538e-09	4.9065e-08	6.32603	18.75
H3F3C	accessory	1.43337	-0.505519	79373.5	0.377193	1.11071e-09	5.35622e-08	59.2457	76.5625
MPDZ	accessory	2.02056	0.536173	131417	0.624511	1.19026e-09	5.7282e-08	77.2506	60.5469
LOC107052926	accessory	0.645816	0.426149	125176	0.594855	1.19653e-09	5.74673e-08	28.8321	10.5469
COX14	accessory	1.28746	0.508345	129889	0.617249	1.39152e-09	6.66973e-08	54.8662	35.5469
TRIO	accessory	0.736703	-0.488621	82338	0.391281	1.48357e-09	7.09661e-08	33.09	51.9531
ASIC2	accessory	0.951419	0.494597	127843	0.607526	1.52195e-09	7.25095e-08	40.9976	21.0938
PPP2R2C	accessory	0.769729	0.450913	126420	0.600767	1.586e-09	7.54096e-08	34.4282	14.4531
ITM2A	accessory	2.42325	0.519417	131364	0.624261	1.70033e-09	8.0413e-08	87.3479	72.2656
DIP2C	accessory	0.981779	0.501161	127978	0.608166	1.7014e-09	8.0413e-08	42.3358	21.4844
FAM3C	accessory	0.370736	0.321448	120800	0.57406	1.90331e-09	8.9777e-08	17.1533	2.34375
SHROOM2	accessory	0.256642	-0.352954	88726.5	0.42164	2.09402e-09	9.85767e-08	12.0438	27.3438
CADM1	accessory	1.41898	0.520536	129926	0.617423	2.35319e-09	1.10558e-07	59.0024	39.4531
ARG2	accessory	0.972762	-0.492967	81352	0.386595	2.36291e-09	1.10795e-07	42.2141	58.9844
FAM13A	accessory	0.457089	0.355499	122239	0.580895	2.56739e-09	1.19674e-07	20.9246	5.07812
RPS6KA2	accessory	0.180559	-0.308976	90849	0.431726	2.83907e-09	1.31562e-07	8.39416	21.875
GABRG3	accessory	0.626516	0.424634	124112	0.589796	2.89563e-09	1.33921e-07	26.764	8.98438
PPIA	accessory	1.6861	-0.523144	79735.5	0.378913	3.02979e-09	1.39854e-07	67.0316	83.9844
MAST4	accessory	0.308992	0.294664	119141	0.566173	3.05515e-09	1.4075e-07	13.9903	0.78125
ELK4	accessory	0.34609	0.30623	120133	0.570888	3.10477e-09	1.42759e-07	16.0584	1.95312
KHDRBS2	accessory	0.149337	-0.281367	91800.5	0.436248	3.23349e-09	1.4839e-07	7.05596	19.5312
RPS4X	accessory	2.62691	-0.298404	79482.5	0.377711	3.24478e-09	1.48621e-07	89.5377	91.7969
DLG1	accessory	1.42187	0.524496	129649	0.616109	3.29796e-09	1.50766e-07	58.3942	39.0625
ADCY1	accessory	1.42522	0.552637	129557	0.615672	3.59988e-09	1.63936e-07	58.3942	37.5
SLC25A6	accessory	1.88947	-0.439993	79750.5	0.378985	3.78477e-09	1.72026e-07	73.8443	84.375
ACTB	accessory	2.65126	-0.393292	79646	0.378488	4.08845e-09	1.84767e-07	89.1727	95.7031
NPDC1	accessory	0.719107	-0.446075	83118.5	0.39499	4.14196e-09	1.86829e-07	32.4818	50.3906
PIK3R1	accessory	0.631409	-0.464115	83901	0.398708	4.24618e-09	1.91167e-07	28.4672	46.4844
NDRG1	accessory	1.52782	0.519304	129667	0.616194	4.55242e-09	2.04179e-07	61.0706	42.9688
GABBR2	accessory	2.32341	0.485029	130588	0.620569	4.69772e-09	2.10094e-07	82.4818	70.3125
RPL26L1	accessory	2.1775	-0.368191	79811	0.379272	4.70201e-09	2.10094e-07	80.5353	86.7188
RPL12	accessory	1.31585	-0.470529	80646	0.38324	4.89337e-09	2.18233e-07	55.8394	69.9219
LRIT1	accessory	1.21298	0.504331	128624	0.611235	5.30797e-09	2.35837e-07	51.5815	31.6406
MYT1	accessory	0.908421	0.452476	126976	0.603404	5.60022e-09	2.47893e-07	40.5109	21.0938
RPLP2	accessory	2.00445	-0.42065	79997	0.380156	5.75525e-09	2.54281e-07	76.8856	86.7188
FKBP1B	accessory	0.737637	0.426812	125462	0.596212	6.39947e-09	2.82219e-07	33.5766	14.4531
MARCKS	accessory	0.555994	-0.423367	84808.5	0.403021	6.77795e-09	2.97253e-07	25.9124	42.5781
JAM3	accessory	0.393336	0.320916	120704	0.573599	7.13198e-09	3.12202e-07	18.1265	3.51562
ARL6	accessory	0.703081	0.422388	124910	0.593586	7.23769e-09	3.16246e-07	31.3869	13.2812
KCNJ14L	accessory	0.819932	0.434896	126142	0.599443	7.34341e-09	3.20275e-07	36.7397	18.75
PPA1	accessory	0.925572	0.459874	126780	0.602475	7.65372e-09	3.33197e-07	40.5109	21.0938
GRIA1	accessory	0.344564	0.302809	119562	0.568174	7.7865e-09	3.38356e-07	15.5718	1.95312
NBEA	accessory	2.02692	0.469053	130000	0.617777	8.35087e-09	3.60897e-07	74.8175	62.8906
RAP1A	accessory	0.128264	-0.25698	92926	0.441596	9.14045e-09	3.93587e-07	6.08273	17.5781
SAMD8	accessory	0.405898	0.321827	120874	0.574406	9.17043e-09	3.94162e-07	18.8564	3.90625
PHKA2	accessory	0.408516	0.320586	120889	0.57448	9.66342e-09	4.14601e-07	18.9781	3.90625
SIX3	accessory	2.16318	0.438484	129980	0.617679	1.02756e-08	4.40071e-07	79.927	69.1406
AADACL4L3	accessory	1.04167	-0.437357	82006.5	0.389705	1.04992e-08	4.48029e-07	45.9854	59.7656
RPL10A	accessory	1.13033	-0.485798	81629	0.387912	1.07287e-08	4.56999e-07	49.1484	67.1875
TNRC6C	accessory	1.2017	0.478578	128087	0.608686	1.10297e-08	4.6898e-07	50.6083	33.2031
CDC73	accessory	0.500932	0.350551	122395	0.581637	1.11443e-08	4.73005e-07	23.3577	7.03125
TMEM178B	accessory	0.36328	-0.37267	87741	0.416957	1.16153e-08	4.9124e-07	16.6667	32.4219
SOD1	accessory	0.343129	-0.365949	87877.5	0.417605	1.18691e-08	5.01081e-07	16.3017	32.0312
SLC4A7	accessory	1.83715	0.491917	129614	0.61594	1.18928e-08	5.01187e-07	71.8978	56.25
ZRANB1	accessory	0.206819	-0.296911	90514.5	0.430137	1.20535e-08	5.07058e-07	10.219	23.8281
FBRSL1	accessory	0.751299	0.420626	125090	0.594444	1.2476e-08	5.23903e-07	33.3333	15.625
GNAL	accessory	0.225423	-0.309007	90436.5	0.429766	1.3541e-08	5.65624e-07	10.4623	24.2188
PAPLN	accessory	0.704939	-0.469556	84291	0.400562	1.36785e-08	5.70362e-07	29.927	48.8281
EEF1D	accessory	1.08779	0.471796	127400	0.605421	1.47791e-08	6.15172e-07	47.2019	27.7344
TMEM108	accessory	0.647128	-0.43953	84734	0.402667	1.55848e-08	6.47575e-07	28.4672	45.7031
RPL39	accessory	2.43443	-0.342278	80656.5	0.38329	1.60525e-08	6.6584e-07	87.3479	93.3594
RPS11	accessory	2.52997	-0.373987	80692.5	0.383461	1.68726e-08	6.98639e-07	87.4696	94.1406
CALM2	accessory	0.520463	-0.410426	85864	0.408037	1.721e-08	7.11368e-07	23.8443	40.2344
RPSA	accessory	2.07624	-0.334102	80790	0.383924	1.76287e-08	7.27404e-07	80.1703	84.7656
DOCK11	accessory	0.415878	0.320558	120680	0.573489	1.78221e-08	7.34111e-07	19.0998	4.29688
NR3C2	accessory	0.566367	0.372758	122897	0.584022	1.83409e-08	7.54168e-07	25.7908	8.98438
LOC100858777	accessory	1.14649	0.485284	127429	0.605559	1.88622e-08	7.74262e-07	48.6618	29.2969
LHX4	accessory	0.666256	0.392488	124079	0.589639	1.93689e-08	7.92321e-07	30.292	12.5
RAPGEF2	accessory	0.624979	-0.424164	85029.5	0.404071	1.96537e-08	8.02589e-07	27.7372	44.9219
BLOC1S1	accessory	0.605952	-0.424785	85130.5	0.404551	1.97983e-08	8.07103e-07	27.4939	43.75
USP54	accessory	1.33555	0.506452	128124	0.608859	2.15025e-08	8.75073e-07	55.9611	36.3281
RPL37A	accessory	2.28772	-0.359713	81098.5	0.385391	2.80174e-08	1.13631e-06	83.6983	89.8438
TMEM183A	accessory	0.501159	0.345743	121796	0.578793	3.12497e-08	1.26524e-06	22.9927	7.42188
LOC101748281	accessory	0.261677	0.252978	117212	0.557009	3.19992e-08	1.29338e-06	11.8005	0.390625
SPO11	accessory	0.27853	0.254259	117924	0.560392	3.45122e-08	1.38786e-06	13.2603	1.17188
RTN4RL1	accessory	0.377752	0.298562	119777	0.569196	3.4618e-08	1.38976e-06	17.5182	3.51562
P3H3	accessory	2.64144	0.459432	129072	0.613367	4.01165e-08	1.60778e-06	89.5377	78.5156
RPL3	accessory	1.30834	-0.438753	82234.5	0.390789	4.23444e-08	1.69135e-06	55.3528	69.1406
TRUB1	accessory	0.280277	0.259639	117688	0.559266	4.25147e-08	1.6953e-06	12.8954	1.17188
KIAA1024	accessory	0.430017	0.319178	120493	0.572598	4.50345e-08	1.79277e-06	19.708	5.07812
PHACTR1	accessory	0.502636	0.347659	121560	0.577666	4.61232e-08	1.83303e-06	22.7494	7.8125
IGSF9B	accessory	0.540944	0.350939	122112	0.58029	5.32941e-08	2.10392e-06	24.9392	8.98438
CHCHD10	accessory	1.87343	0.473892	128460	0.610458	6.11281e-08	2.40653e-06	73.8443	58.5938
QPRT	accessory	0.268181	0.250616	117178	0.556845	6.11622e-08	2.40653e-06	12.1655	0.78125
ZNF593	accessory	0.57653	-0.39213	86040.5	0.408876	6.79546e-08	2.66936e-06	26.6423	43.75
PHYHIPL	accessory	0.19651	-0.272569	91809.5	0.436291	6.85479e-08	2.67935e-06	9.3674	21.875
C2orf71	accessory	1.21264	0.466131	126867	0.602888	7.07368e-08	2.76036e-06	51.7032	32.8125
NXN	accessory	0.310501	0.264566	118272	0.562041	7.47115e-08	2.91068e-06	14.5985	2.34375
CDK17	accessory	1.08811	0.454188	126224	0.59983	8.01653e-08	3.11804e-06	46.837	28.5156
RAPH1	accessory	0.316891	-0.32902	89500	0.425316	8.27312e-08	3.21257e-06	14.8418	29.2969
TLN2	accessory	0.414211	-0.365198	88191.5	0.419097	1.10623e-07	4.26771e-06	19.3431	34.7656
PKN2	accessory	0.185691	-0.267557	92443.5	0.439303	1.15798e-07	4.46012e-06	8.63747	20.7031
FAM189A1	accessory	0.189252	-0.282309	92284.5	0.438548	1.21207e-07	4.65897e-06	9.12409	20.7031
ADGB	accessory	0.292943	0.255833	117692	0.559285	1.21354e-07	4.65897e-06	13.747	1.95312
UQCR10	accessory	1.43858	-0.43667	82801.5	0.393483	1.26097e-07	4.82547e-06	59.854	74.6094
MFN2	accessory	0.491586	0.324324	121018	0.575096	1.25901e-07	4.82547e-06	22.7494	7.8125
HDAC9	accessory	0.858514	0.424875	124476	0.591524	1.26306e-07	4.82566e-06	37.4696	19.5312
RPS14	accessory	2.20416	-0.289185	82513.5	0.392115	1.68596e-07	6.41044e-06	82.4818	86.3281
CDH18	accessory	3.18645	0.367026	127930	0.607942	1.76699e-07	6.70776e-06	95.6204	89.0625
TBC1D5	accessory	0.597187	-0.39791	86709.5	0.412055	1.85363e-07	7.00307e-06	26.764	42.9688
BBS2	accessory	0.372567	0.2799	119002	0.56551	1.90826e-07	7.19799e-06	17.3966	4.29688
SEPT7	accessory	0.327656	-0.329041	89821	0.426841	2.00431e-07	7.54829e-06	15.5718	28.9062
FAM134B	accessory	0.557366	0.340804	121602	0.577868	2.01516e-07	7.57711e-06	25.6691	10.1562
PIGBOS1	accessory	0.42332	-0.348817	88552.5	0.420813	2.0386e-07	7.65313e-06	19.4647	34.375
C7orf73	accessory	0.666772	-0.403458	86144	0.409367	2.08003e-07	7.78402e-06	30.1703	46.4844
OXR1	accessory	1.11962	0.438899	125640	0.597055	2.15086e-07	8.02378e-06	47.5669	30.4688
RALY	accessory	0.747448	0.39395	123298	0.58593	2.22021e-07	8.2537e-06	33.09	16.4062
GABRA6	accessory	0.944358	-0.414359	84755	0.402767	2.26746e-07	8.40589e-06	40.9976	54.2969
TMEM135	accessory	0.258722	-0.297807	91186.5	0.43333	2.28595e-07	8.46121e-06	12.0438	25
IFT57	accessory	0.312598	-0.30479	90081.5	0.428079	2.29984e-07	8.49938e-06	14.9635	28.5156
EML1	accessory	1.65847	0.462682	127116	0.604069	2.31137e-07	8.5287e-06	66.4234	50
DCLK1	accessory	2.27201	-0.3677	82836	0.393647	2.52906e-07	9.25994e-06	82.3601	89.0625
PAN3	accessory	0.432814	-0.351317	88531	0.420711	2.62525e-07	9.59732e-06	20.3163	34.375
FMNL2	accessory	0.578123	0.340387	121646	0.578075	2.76977e-07	1.00636e-05	26.5207	10.9375
NDUFB8	accessory	0.608343	-0.379536	86773	0.412356	2.82272e-07	1.02404e-05	27.9805	43.75
RPL35A	accessory	1.82089	-0.38819	83076	0.394788	2.87382e-07	1.04098e-05	72.1411	82.8125
FAM89A	accessory	1.3802	0.479386	126428	0.600805	2.90469e-07	1.04896e-05	58.8808	39.0625
LRP11	accessory	1.19413	0.455388	125754	0.597597	3.03116e-07	1.09131e-05	51.3382	32.4219
FBXO31	accessory	0.320334	0.256459	117896	0.560259	3.06193e-07	1.09905e-05	15.0852	3.125
TRPM1	accessory	0.443146	0.308285	119648	0.56858	3.26723e-07	1.16921e-05	19.9513	6.25
CAMK1D	accessory	0.902502	-0.410475	85184.5	0.404808	3.44354e-07	1.22859e-05	39.6594	54.2969
MTCL1	accessory	0.714696	0.368726	122709	0.583129	4.04057e-07	1.43513e-05	31.8735	16.4062
UQCRH	accessory	0.983344	-0.422922	84855.5	0.403244	4.0678e-07	1.44264e-05	43.5523	59.375
RPS16	accessory	2.04617	-0.382491	83324.5	0.395969	4.2833e-07	1.5168e-05	76.764	86.3281
SORBS1	accessory	0.375385	0.278453	118465	0.562961	4.47661e-07	1.58289e-05	17.0316	4.29688
RPS28	accessory	2.18126	-0.356334	83338.5	0.396035	4.6473e-07	1.6408e-05	81.7518	89.8438
RPS15A	accessory	1.85904	-0.39605	83508	0.396841	4.91474e-07	1.73265e-05	72.3844	83.5938
COX8A	accessory	2.87757	-0.253278	83367	0.396171	5.07419e-07	1.78621e-05	93.0657	94.9219
SLC24A2	accessory	1.13557	0.441027	124884	0.593465	5.27466e-07	1.85402e-05	46.7153	30.0781
PDZD2	accessory	0.534505	-0.366082	88065	0.418496	5.4878e-07	1.92609e-05	24.0876	38.6719
ANP32A	accessory	0.285464	-0.295754	91142.5	0.433121	5.62565e-07	1.97155e-05	13.382	26.5625
TBCA	accessory	0.489787	-0.344739	88406	0.420117	5.9316e-07	2.0696e-05	22.871	37.1094
NOL4	accessory	0.221773	-0.26645	92479	0.439472	6.29131e-07	2.19189e-05	10.3406	22.2656
NFIC	accessory	0.860851	0.396088	123436	0.586584	6.31168e-07	2.19576e-05	37.5912	20.7031
SUV39H1	accessory	1.23262	-0.421884	84627.5	0.402161	7.1085e-07	2.46574e-05	52.0681	66.0156
CCSAP	accessory	0.46145	0.30116	119656	0.568621	7.18078e-07	2.48717e-05	21.1679	7.8125
DYRK2	accessory	0.4701	0.293566	119916	0.569856	7.6261e-07	2.63756e-05	22.2628	8.20312
AIPL1	accessory	1.05838	0.421604	124380	0.591067	7.73278e-07	2.66669e-05	45.2555	27.3438
ARL2	accessory	0.389928	0.279324	118524	0.563241	8.608e-07	2.94709e-05	18.0049	5.46875
NME2	accessory	0.814141	-0.385829	86331	0.410256	8.8148e-07	3.01354e-05	36.0097	51.1719
RPL7A	accessory	1.67308	-0.355289	84153	0.399906	9.11499e-07	3.11169e-05	67.8832	76.1719
SKP1	accessory	0.870198	-0.381487	86076.5	0.409047	9.27375e-07	3.16134e-05	38.6861	52.3438
UQCC3	accessory	1.36178	0.430375	125456	0.596185	9.54126e-07	3.24786e-05	57.7859	41.0156
RRBP1	accessory	0.221029	-0.258894	92641.5	0.440244	1.01377e-06	3.44103e-05	10.5839	22.2656
FAM172A	accessory	0.57226	-0.362249	88161	0.418952	1.05948e-06	3.57572e-05	25.7908	40.2344
FKBP1C	accessory	0.576601	-0.380848	88077	0.418553	1.09882e-06	3.69795e-05	26.6423	39.8438
NHSL1	accessory	0.762042	-0.392542	86931.5	0.41311	1.28135e-06	4.28791e-05	33.6983	48.8281
RPS21	accessory	2.49785	-0.253323	84212	0.400186	1.35824e-06	4.5388e-05	89.2944	91.7969
GABRB3	accessory	1.1989	-0.415538	85283.5	0.405278	1.36884e-06	4.56781e-05	50.1217	64.8438
LRFN2	accessory	0.704075	-0.400395	87435.5	0.415505	1.4058e-06	4.67799e-05	30.6569	46.4844
ZNF827	accessory	0.228906	-0.259642	92663	0.440347	1.41045e-06	4.6869e-05	10.9489	22.6562
ARL3	accessory	1.20255	0.409428	124607	0.592149	1.4342e-06	4.75838e-05	51.4599	34.7656
FAM124A	accessory	0.335856	0.250883	117349	0.557658	1.43598e-06	4.75838e-05	15.4501	3.90625
PGAM1	accessory	1.61696	0.428203	125524	0.596506	1.60684e-06	5.31102e-05	65.9367	51.1719
PPIB	accessory	1.32062	-0.372482	85084.5	0.404333	1.60723e-06	5.31102e-05	56.2044	67.5781
FAR2	accessory	0.417369	-0.340048	90102	0.428176	1.63146e-06	5.37618e-05	18.7348	32.4219
SLC6A8	accessory	0.520407	0.306908	119979	0.570156	1.63148e-06	5.37618e-05	23.9659	10.1562
ACVR2B	accessory	0.802826	0.372877	122442	0.581858	1.6564e-06	5.45072e-05	35.6448	19.5312
WDR17	accessory	0.669092	0.346312	121279	0.576333	1.66958e-06	5.48649e-05	29.562	14.4531
PTP4A1	accessory	0.375648	-0.315294	90479.5	0.42997	1.70298e-06	5.58079e-05	17.5182	30.8594
P4HTM	accessory	0.36474	0.260813	117804	0.559817	1.73573e-06	5.68028e-05	16.91	5.07812
SPIRE1	accessory	1.24596	0.414858	124600	0.592115	1.74242e-06	5.6943e-05	53.0414	36.7188
LOC101749175	accessory	0.844526	-0.39239	86677	0.4119	1.77018e-06	5.76123e-05	37.4696	52.7344
RTN4	accessory	1.4441	0.392073	125141	0.594686	1.77479e-06	5.76831e-05	60.0973	46.0938
ARL4A	accessory	1.37333	0.419153	124898	0.593529	1.88371e-06	6.09725e-05	57.5426	41.7969
SYNPR	accessory	1.51104	0.434744	125206	0.594997	1.88831e-06	6.10383e-05	62.6521	46.4844
FOS	accessory	0.844568	0.384229	122394	0.581632	2.01952e-06	6.50137e-05	35.7664	21.4844
RPS2	accessory	1.48576	-0.405226	85061.5	0.404223	2.10151e-06	6.74702e-05	60.9489	74.6094
BBIP1	accessory	0.470616	-0.319308	89500	0.425316	2.1834e-06	7.00045e-05	22.0195	35.5469
SMC3	accessory	0.2727	-0.26779	92200	0.438146	2.39565e-06	7.63968e-05	12.8954	25
RPL13	accessory	1.54002	-0.337862	85124	0.40452	2.41487e-06	7.68033e-05	63.747	71.875
PCDH9	accessory	0.691504	0.368143	120984	0.574929	2.43126e-06	7.7221e-05	29.1971	14.8438
RASSF8	accessory	0.361321	-0.298666	91047.5	0.432669	2.46201e-06	7.79889e-05	16.3017	29.6875
WDCP	accessory	0.361562	0.254008	117592	0.55881	2.5833e-06	8.16131e-05	16.91	5.07812
NLK	accessory	0.554451	0.305947	120154	0.570987	2.58816e-06	8.16578e-05	25.6691	12.1094
TRAP1	accessory	0.470228	0.286839	119162	0.566271	2.60007e-06	8.19247e-05	21.8978	8.98438
KDM7A	accessory	0.597645	0.322743	120448	0.572384	2.68802e-06	8.45836e-05	27.0073	13.2812
RAB11FIP4	accessory	0.384783	0.260246	117890	0.560226	2.78029e-06	8.72555e-05	17.8832	5.85938
PYGL	accessory	0.818779	0.36608	122146	0.580456	2.82706e-06	8.86061e-05	36.0097	20.7031
R3HDM1	accessory	0.359399	0.250383	117460	0.558185	2.89901e-06	9.07414e-05	16.6667	5.07812
GDPD5	accessory	1.0655	0.390793	123434	0.586572	3.09115e-06	9.6374e-05	45.6204	30.8594
DMXL2	accessory	0.47525	0.281102	119138	0.566159	3.22705e-06	0.000100216	22.2628	9.375
BICD2	accessory	0.566467	0.304447	120056	0.570524	3.57992e-06	0.000110884	26.1557	12.5
COX4I1	accessory	1.60665	-0.363526	85533.5	0.406466	4.22299e-06	0.000130123	65.6934	75.7812
LSAMP	accessory	0.511028	0.305813	118925	0.565147	4.54903e-06	0.000139806	22.2628	9.375
RXRG	accessory	0.947229	-0.356664	87096.5	0.413894	4.72937e-06	0.000145161	41.9708	52.3438
NEURL1	accessory	1.82556	0.396259	124754	0.592849	4.99235e-06	0.00015264	71.2895	58.5938
TOMM7	accessory	2.05166	-0.317152	85442	0.406031	5.00863e-06	0.00015294	78.2238	85.1562
C26H6ORF125	accessory	0.53239	0.293612	119474	0.567756	5.1151e-06	0.000155991	24.8175	10.9375
HNRNPK	accessory	0.437274	-0.304669	90531	0.430215	5.32791e-06	0.000161237	20.1946	33.5938
MAP9	accessory	0.424781	0.269384	118048	0.560979	5.32155e-06	0.000161237	19.4647	7.42188
SELENOU	accessory	0.794236	0.346407	121588	0.577804	5.47983e-06	0.000165413	35.6448	20.3125
SLC4A10	accessory	0.666515	0.325947	120606	0.573133	5.54531e-06	0.000167177	30.1703	15.625
NCOA4	accessory	0.415489	0.262614	117942	0.560476	6.05265e-06	0.000181549	19.3431	7.42188
IGSF11	accessory	0.373636	-0.296805	91472	0.434687	6.19726e-06	0.000185652	17.1533	29.2969
RAB6A	accessory	0.310022	-0.261543	92305.5	0.438648	6.54519e-06	0.000195581	14.5985	25.7812
CCDC85A	accessory	0.352889	-0.290942	91842	0.436445	6.55962e-06	0.000195766	15.9367	28.125
SYNGR1	accessory	1.29521	0.382062	123572	0.587232	7.05386e-06	0.000209987	54.3796	40.2344
PDIA3	accessory	0.291466	-0.251075	92551	0.439814	7.38944e-06	0.000219702	13.8686	25.7812
AGPAT3	accessory	1.07295	0.375732	122790	0.583516	7.56612e-06	0.000224392	46.5937	31.25
AKT3	accessory	0.601446	-0.335835	89381	0.42475	7.99409e-06	0.000236494	27.4939	40.2344
RD3	accessory	0.267656	-0.252487	93130.5	0.442568	8.29528e-06	0.000245098	12.4088	23.8281
RPS10	accessory	0.982562	-0.361861	87451	0.415578	9.50883e-06	0.000280256	43.309	58.5938
RPS25	accessory	2.08121	-0.307991	86062.5	0.40898	9.94605e-06	0.000292416	79.3187	86.3281
NME1	accessory	0.582371	0.305317	119398	0.567392	1.00931e-05	0.000296372	26.2774	12.8906
ADGRV1	accessory	2.33731	0.350374	124338	0.590873	1.02803e-05	0.000301497	82.9684	74.6094
SLC6A6	accessory	0.543174	0.294624	118944	0.56524	1.05622e-05	0.00030938	24.3309	11.7188
ZNF385B	accessory	1.0208	0.379896	122153	0.580487	1.09304e-05	0.000318594	43.7956	27.7344
PPP1CC	accessory	0.623189	0.303772	119836	0.569476	1.11438e-05	0.000323622	28.5888	15.2344
PARP1	accessory	1.02594	0.370977	122240	0.580898	1.18949e-05	0.000344251	45.0122	29.6875
PPP6R3	accessory	0.624204	0.302551	119770	0.569165	1.18779e-05	0.000344251	28.7105	14.4531
RPL6	accessory	1.3215	-0.350134	86903.5	0.412977	1.21941e-05	0.000352395	55.3528	66.7969
CLTC	accessory	0.832715	0.335784	121206	0.575989	1.25349e-05	0.000361805	37.1046	22.6562
ABCG4	accessory	0.755171	-0.342461	88757	0.421785	1.3058e-05	0.000375532	33.9416	48.0469
AUH	accessory	0.779511	0.331181	120722	0.573684	1.49478e-05	0.000427805	34.7932	20.7031
CLDND1	accessory	0.539736	0.278947	118915	0.565099	1.52708e-05	0.000435998	25.3041	12.5
DIRAS1	accessory	0.513196	0.269881	118686	0.564014	1.59376e-05	0.000454488	24.4526	11.7188
USP32	accessory	0.534536	0.286	118526	0.563251	1.596e-05	0.000454582	23.7226	11.3281
LOC768429	accessory	1.87628	0.366832	123414	0.586477	1.74415e-05	0.000493816	64.4769	57.4219
LARGE1	accessory	1.01922	-0.364331	88014.5	0.418256	1.83843e-05	0.000518652	43.9173	57.4219
GPM6A	accessory	1.01062	-0.354246	88012.5	0.418247	1.88297e-05	0.000529957	44.2822	57.4219
SLC16A8	accessory	0.52514	0.28325	118290	0.562132	1.96746e-05	0.000552426	23.3577	10.9375
FAM133B	accessory	0.408019	-0.275145	91753.5	0.436024	2.01108e-05	0.000562012	19.0998	31.6406
LOC771917	accessory	0.598889	0.293386	119098	0.565967	2.05593e-05	0.000573871	27.0073	14.4531
GSE1	accessory	0.784692	0.324322	120461	0.572446	2.19081e-05	0.000607232	34.9148	21.4844
RPL11	accessory	1.47006	-0.345052	87267.5	0.414706	2.30414e-05	0.000636413	60.7056	71.0938
PSAP	accessory	1.0485	0.345125	121724	0.578446	2.4482e-05	0.000673851	45.4988	32.4219
ERC2	accessory	0.515272	0.264558	117976	0.56064	3.09946e-05	0.000837559	23.3577	10.9375
TOMM20	accessory	0.642222	-0.317388	90149	0.4284	3.13118e-05	0.00084421	29.0754	43.3594
UBE2E2	accessory	0.675038	-0.336877	90156.5	0.428435	3.15975e-05	0.000850944	29.562	41.7969
ABCB11	accessory	0.442361	0.255051	117034	0.556163	3.68074e-05	0.000986771	19.8297	8.98438
LRIT2	accessory	1.70267	0.382318	122784	0.583488	3.69433e-05	0.000989296	68.6131	54.6875
KLHL36	accessory	0.734347	0.301935	119798	0.569296	3.78288e-05	0.00101073	33.6983	19.5312
SLC1A7	accessory	0.529275	-0.299148	91159.5	0.433202	3.88059e-05	0.00103567	24.5742	36.3281
UNC119	accessory	1.74041	0.387052	122658	0.582884	4.39424e-05	0.00116359	70.1946	55.4688
VDAC1	accessory	1.47877	0.376612	122332	0.581337	4.40628e-05	0.00116548	61.8005	47.2656
SEPT4	accessory	0.573423	0.271072	118300	0.562179	4.50754e-05	0.00118961	26.0341	13.2812
RPL24	accessory	1.95099	-0.318527	87578.5	0.416184	4.51289e-05	0.0011897	75.1825	82.8125
RERE	accessory	0.826077	0.318499	120056	0.570519	4.74564e-05	0.00124552	36.4964	23.0469
LOC101749344	accessory	1.23512	0.376178	121519	0.577474	5.22427e-05	0.00135267	51.4599	36.3281
COX7A2	accessory	1.77053	-0.289744	87836	0.417408	5.30196e-05	0.00136831	70.073	76.5625
EPB41	accessory	0.868152	-0.320808	89538	0.425496	5.55543e-05	0.00142804	38.8078	50
PGRMC1	accessory	0.537227	0.262058	117978	0.560647	5.60322e-05	0.00143877	25.0608	13.2812
SDK2	accessory	0.985116	0.340554	120694	0.573553	6.10122e-05	0.00155121	43.9173	28.9062
RPS13	accessory	1.4282	-0.332729	88300	0.419613	6.32516e-05	0.00160161	59.3674	70.3125
RPL8	accessory	1.93799	-0.321814	87930	0.417855	6.39019e-05	0.00161635	74.9392	83.9844
RPS27A	accessory	1.97617	-0.268659	87989.5	0.418137	6.84518e-05	0.00171498	76.5207	82.4219
CTNND2	accessory	1.2832	0.351734	121290	0.576386	7.49918e-05	0.00186309	52.4331	39.8438
KIAA1671	accessory	0.63645	0.279813	118427	0.56278	7.83138e-05	0.00194156	28.8321	16.0156
NDUFB5	accessory	0.873924	-0.307718	89885.5	0.427147	8.0151e-05	0.00198296	38.9294	49.2188
ITGB1BP3	accessory	1.26657	-0.298366	88878.5	0.422362	8.74861e-05	0.00214431	54.1363	63.2812
NDUFS6	accessory	0.662685	-0.293525	90884	0.431892	8.78848e-05	0.00214964	30.6569	42.5781
ANKRD33B	accessory	1.76484	0.306379	121940	0.579477	9.03052e-05	0.00220204	69.0998	60.5469
SV2B	accessory	1.31452	0.351494	121176	0.575842	9.69225e-05	0.00234412	54.6229	41.4062
ARHGAP5	accessory	0.970792	0.309585	120158	0.571004	9.82638e-05	0.00237414	42.2141	30.4688
CCNI	accessory	0.522893	-0.272215	92046	0.437414	0.000103166	0.00248751	24.0876	35.5469
DTNBP1	accessory	1.16247	0.35044	120700	0.573582	0.000107071	0.00257384	49.7567	34.7656
TPI1	accessory	1.35701	-0.286803	88985.5	0.422871	0.000112461	0.00268976	57.4209	66.0156
PTPN13	accessory	1.41294	0.30101	121240	0.576146	0.000116605	0.00277211	58.0292	48.8281
ATP5O	accessory	1.14989	-0.287295	89415.5	0.424914	0.000117686	0.00279502	49.7567	59.375
LOC112530510	accessory	0.495545	-0.262622	92493.5	0.439541	0.000134326	0.00311538	22.7494	34.375
ARHGEF6	accessory	1.08144	0.322018	120195	0.571182	0.000152371	0.00350306	47.3236	34.375
NRIP1	accessory	0.84055	-0.293578	90630	0.430685	0.00015371	0.003527	37.3479	48.8281
LRP2	accessory	0.841354	0.300552	118974	0.565382	0.000184634	0.00418397	37.3479	24.2188
CREBBP	accessory	0.678208	-0.287645	91675	0.435651	0.000205745	0.00462703	30.6569	41.7969
ATP5J2	accessory	1.80755	-0.268221	89261.5	0.424182	0.00021132	0.00472997	71.1679	78.125
RPL22L1	accessory	0.810664	-0.282937	91061.5	0.432736	0.00021605	0.00481766	36.3747	47.6562
APP	accessory	1.42743	-0.305119	89614.5	0.42586	0.000223327	0.00496128	59.2457	69.9219
ROMO1	accessory	1.89699	0.287089	121088	0.575428	0.000228798	0.00506868	75.0608	66.7969
NCOA2	accessory	0.709339	0.270046	118014	0.560815	0.000242644	0.00533683	31.8735	19.9219
NSF	accessory	0.601759	0.256366	117288	0.55737	0.000249814	0.00547789	27.4939	16.0156
NACAD	accessory	0.998204	0.29275	119364	0.567231	0.000261593	0.0057309	43.5523	32.4219
MADD	accessory	0.87004	0.278593	118810	0.5646	0.000268503	0.00585523	38.4428	27.3438
SEM1	accessory	0.876463	-0.293293	91146	0.433138	0.000299948	0.00649915	38.9294	50
CACNB2	accessory	0.595707	-0.270961	92566	0.439886	0.000308435	0.00665267	26.6423	38.6719
NXNL2	accessory	0.683265	0.267045	117640	0.55904	0.000329974	0.00705398	31.2652	19.1406
PFDN1	accessory	0.634291	-0.266427	92442.5	0.439299	0.000352212	0.00740176	28.7105	39.4531
RDH12	accessory	2.34304	0.284265	120720	0.573679	0.00035349	0.00742205	85.0365	77.7344
KRAS	accessory	0.508071	-0.25197	93446	0.444067	0.000418917	0.00871863	23.1144	33.5938
PPP3CA	accessory	0.663972	0.256058	117190	0.556902	0.000421779	0.00877048	29.4404	18.75
TSPAN5	accessory	1.25207	0.326241	119581	0.568264	0.000423912	0.00880712	53.528	40.2344
MINOS1	accessory	0.682242	-0.261724	92350.5	0.438861	0.000461126	0.00955517	31.6302	41.7969
RPS26	accessory	1.71935	-0.263581	90200	0.428642	0.00046721	0.00965594	68.3698	75.7812

## Sheet: E
gene	cluster	avgExpr	avg_log2FC	stat	auc	p_val	p_val_adj	pct_in	pct_out
NTNG1	accessory	0.0481947	-3.31427	3527	0.024802	2.53905e-186	6.02415e-182	2.18978	95.3757
NFIB	accessory	0.0862159	-2.76905	6814.5	0.0479199	3.25474e-163	3.8611e-159	4.0146	91.3295
ROBO1	accessory	0.0604024	-2.51532	10740.5	0.0755278	3.76144e-158	2.9748e-154	2.55474	86.1272
DSCAM	accessory	0.481847	-3.59946	740	0.00520372	4.06748e-130	2.41263e-126	20.073	100
DCX	accessory	0.02049	-1.68197	23050	0.162089	1.82935e-129	8.68063e-126	0.973236	68.2081
MAGI1	accessory	0.0681593	-1.96153	18669	0.131281	1.64314e-128	6.49754e-125	3.04136	75.7225
LRRC4C	accessory	0.21983	-2.53499	10584.5	0.0744308	9.6721e-124	3.27829e-120	10.0973	87.8613
OPN2SW	accessory	0.00761121	-2.23365	28483.5	0.200297	9.43048e-118	2.79684e-114	0.364964	60.1156
MYO16	accessory	0.0257405	-1.52705	26620.5	0.187197	8.34315e-117	2.19944e-113	1.09489	63.5838
ROBO2	accessory	0.191646	-2.15781	17361	0.122083	3.469e-106	8.23056e-103	9.00243	79.1908
DYNC1I1	accessory	0.0179277	-1.24187	33351.5	0.234529	1.82989e-98	3.94691e-95	0.851582	53.7572
ADGRL3	accessory	0.159307	-1.76913	22210.5	0.156185	2.02331e-96	4.00043e-93	7.54258	72.8324
FIBCD1	accessory	0.505631	-2.21989	10161.5	0.0714562	4.77127e-96	8.70793e-93	22.9927	93.0636
ZEB2	accessory	0.0986249	-1.49922	28284.5	0.198898	3.66587e-90	6.2126e-87	4.62287	63.5838
NELL2	accessory	0.0334468	-1.16311	35479.5	0.249494	2.24113e-86	3.54487e-83	1.58151	51.4451
ERICH1	accessory	3.64351	3.15548	138613	0.974734	2.72339e-86	4.03845e-83	97.6886	20.8092
RAX	accessory	0.021081	-1.13473	37182	0.261466	6.06947e-86	8.47084e-83	0.973236	48.5549
TRIM24	accessory	0.103494	-1.38017	29529	0.207649	1.23341e-84	1.62577e-81	5.10949	61.8497
PTPRS	accessory	0.0847536	-1.35234	31260	0.219822	1.5267e-84	1.90644e-81	4.0146	58.9595
ADAMTS6	accessory	0.0769035	-1.32639	31991	0.224962	3.61614e-84	4.28982e-81	3.64964	57.8035
OPN1LW	accessory	4.54322	4.43809	137180	0.964657	2.72501e-83	3.07874e-80	93.4307	5.20231
MYO3A	accessory	0.0552589	-1.20243	34836.5	0.244972	7.69271e-82	8.29623e-79	2.55474	53.1792
AKAP9	accessory	3.905	2.22033	136811	0.962062	1.4698e-81	1.5162e-78	99.1484	67.052
TKT	accessory	0.125549	-1.45085	29308.5	0.206099	4.34567e-81	4.29605e-78	6.20438	62.4277
LOC112532929	accessory	0.00213482	-0.961667	41975	0.29517	1.82332e-79	1.73041e-76	0.121655	41.0405
NEBL	accessory	0.0153385	-0.953104	40361	0.283821	1.50409e-78	1.37254e-75	0.729927	43.9306
LOC101752106	accessory	0.0441316	-1.10617	37488	0.263618	4.06207e-77	3.5695e-74	2.06813	49.1329
G0S2	accessory	0.152595	-1.5669	31134.5	0.218939	6.09128e-74	5.16149e-71	6.691	60.6936
KIRREL3	accessory	1.29443	-2.19332	10808	0.0760024	1.18662e-73	9.70817e-71	52.3114	94.7977
TPBGL	accessory	0.0125561	-1.00362	43075	0.302906	6.43037e-72	5.08556e-69	0.608273	39.8844
SPOCK1	accessory	0.0337688	-0.9877	40475	0.284622	8.59339e-72	6.577e-69	1.58151	44.5087
GRIK1	accessory	0.519297	-1.89954	20215	0.142153	5.45219e-70	4.04246e-67	22.7494	82.659
SLK	accessory	2.70935	2.1584	131475	0.924539	1.32694e-69	9.54029e-67	92.4574	25.4335
DUSP5	accessory	0.00278761	-0.813186	45711.5	0.321446	1.22761e-68	8.56652e-66	0.121655	35.8382
LOC107052215	accessory	0.422609	-1.77941	23804.5	0.167394	2.13543e-66	1.44757e-63	18.8564	76.3006
CACNA1C	accessory	0.0571031	-1.04176	40623.5	0.285667	7.7159e-65	5.08521e-62	2.6764	45.0867
RBP4	accessory	4.88206	1.01398	128253	0.901882	3.90816e-62	2.50608e-59	100	96.5318
TUBA1A1	accessory	1.79631	-1.74896	15104.5	0.106216	7.6349e-61	4.76699e-58	68.2482	97.6879
CHN1	accessory	0.171602	-1.22129	34942.5	0.245717	1.15702e-59	7.03882e-57	7.90754	57.2254
RIMS1	accessory	0.146934	-1.21619	36491	0.256607	1.36378e-58	8.08926e-56	7.05596	53.7572
TUBB2B	accessory	0.951016	-1.69994	20290	0.14268	2.46209e-56	1.42477e-53	41.8491	88.4393
SMAD7	accessory	0.174455	-1.25793	36282	0.255137	5.27757e-56	2.98133e-53	8.15085	54.9133
DCLK2	accessory	0.15784	-1.13426	37214.5	0.261694	1.20683e-55	6.65888e-53	7.29927	53.7572
AMY2A	accessory	0.00996305	-0.672352	49631	0.349008	2.62053e-54	1.41306e-51	0.486618	30.6358
FABP5	accessory	0.258968	-1.28955	33609	0.23634	3.29926e-53	1.73952e-50	12.4088	61.2717
OTX2	accessory	1.08703	-1.66999	21244	0.149389	3.57853e-53	1.84574e-50	44.8905	89.5954
CCSER1	accessory	2.25231	-1.28179	19363	0.136162	1.82877e-51	9.23177e-49	80.7786	98.2659
GNG13	accessory	0.254903	-1.20627	34802.5	0.244733	6.55896e-51	3.24204e-48	12.1655	59.5376
EDIL3	accessory	0.807505	-1.50117	24347	0.171209	1.90797e-50	9.23848e-48	36.1314	84.9711
MAP4K4	accessory	0.288518	-1.22573	33867.5	0.238158	3.43354e-50	1.62928e-47	13.747	62.4277
CHL1	accessory	0.0379944	-0.716851	48400	0.340351	8.23513e-48	3.83111e-45	1.94647	33.526
MYLK	accessory	1.69096	1.66466	118784	0.835299	1.34096e-47	6.11841e-45	68.0049	1.15607
INCENPL	accessory	0.0370514	-0.691213	48804	0.343192	2.51072e-47	1.12395e-44	1.82482	32.948
SLC35F1	accessory	0.0438284	-0.713652	48255	0.339332	2.8782e-47	1.2646e-44	2.06813	34.104
ODC1	accessory	0.16726	-1.00513	40141.5	0.282277	3.04752e-47	1.31464e-44	7.78589	50.289
SLC27A6	accessory	0	-0.549441	54252	0.381503	4.99887e-46	2.11791e-43	0	23.6994
ACTN2	accessory	2.04988	1.70694	118988	0.836733	8.30756e-46	3.45798e-43	77.3723	15.0289
BCO2	accessory	0.0069397	-0.535695	53246.5	0.374432	2.17635e-45	8.90276e-43	0.364964	25.4335
LOC101749755	accessory	0.0171601	-0.61965	51910.5	0.365037	3.48583e-45	1.40178e-42	0.851582	27.7457
EFNA5	accessory	0.602394	-1.47525	30105	0.2117	3.67246e-45	1.45221e-42	25.6691	75.1445
KCNH6	accessory	0.0028931	-0.494009	54758.5	0.385065	2.09021e-43	8.12987e-41	0.121655	23.1214
CTNNA2	accessory	0.704298	-1.42769	30106.5	0.21171	2.94031e-42	1.12519e-39	30.5353	76.3006
RAB39B	accessory	0.19808	-0.951912	41134	0.289256	1.54323e-41	5.81184e-39	9.24574	50.8671
ATRNL1	accessory	1.84568	1.5497	115544	0.812508	1.29636e-40	4.80584e-38	70.6813	13.8728
SYT1	accessory	2.73733	1.55838	116564	0.819688	3.66494e-40	1.33776e-37	90.6326	46.2428
CDH18	accessory	3.18645	1.36545	116638	0.820204	3.98683e-40	1.4332e-37	95.6204	67.052
LOC107053911	accessory	0	-0.454622	56718	0.398844	2.56714e-39	9.09074e-37	0	20.2312
DOCK4	accessory	0.0323802	-0.585804	52365	0.368233	2.6174e-39	9.1324e-37	1.58151	27.7457
GUCA1C	accessory	1.90069	1.50151	114597	0.805852	1.67214e-38	5.74974e-36	73.1144	18.4971
SORCS2	accessory	1.68572	1.48039	113508	0.798191	5.46607e-38	1.85268e-35	66.4234	9.24855
SH3PXD2A	accessory	1.48946	1.46312	112316	0.789815	5.54597e-38	1.85329e-35	59.0024	1.15607
ARR3	accessory	2.80582	1.63212	115084	0.809273	1.06531e-37	3.51048e-35	91.1192	43.9306
FAT1	accessory	0.0102271	-0.43367	56614.5	0.398116	4.35133e-36	1.41424e-33	0.364964	20.8092
PDE4D	accessory	1.14059	-1.30136	30533.5	0.214713	2.75405e-35	8.83007e-33	48.2968	85.5491
PTPMT1	accessory	0.333749	-1.00273	39807	0.279925	2.80201e-35	8.86408e-33	15.8151	56.0694
TPD52L1	accessory	0.051081	-0.611929	52150.5	0.366725	4.24226e-35	1.32437e-32	2.55474	28.9017
KHDRBS2	accessory	0.149337	-0.824635	46434.5	0.32653	5.32768e-35	1.64162e-32	7.05596	40.4624
LOC107052984	accessory	0.00216269	-0.397502	58021.5	0.40801	1.25262e-34	3.81021e-32	0.121655	18.4971
COMT	accessory	0.0395781	-0.521597	53921.5	0.379179	8.13955e-34	2.44454e-31	1.82482	26.0116
MYBPC1	accessory	1.3843	1.31463	109478	0.769851	1.0681e-33	3.16773e-31	56.326	3.46821
ATP5G1	accessory	2.91713	0.950729	112543	0.791408	1.58955e-33	4.656e-31	93.674	78.0347
CNKSR2L	accessory	0.0226768	-0.498023	55771	0.392185	2.81604e-33	8.14796e-31	1.09489	22.5434
TMEM132C	accessory	1.56733	1.32997	110306	0.775674	3.98882e-33	1.14023e-30	63.6253	10.9827
SPDL1	accessory	0.0242016	-0.467518	55865	0.392846	6.85103e-33	1.93315e-30	1.09489	22.5434
LHX3	accessory	0.0173362	-0.429747	56485	0.397205	6.92564e-33	1.93315e-30	0.851582	21.3873
NAV2	accessory	0.643119	-1.15894	36288	0.255179	3.11431e-32	8.59188e-30	28.3455	71.0983
ITM2A	accessory	2.42325	1.20389	111562	0.784513	3.23415e-32	8.81994e-30	87.3479	52.0231
LOC107053852	accessory	0.00503367	-0.383992	58524	0.411544	3.79828e-32	1.02407e-29	0.243309	17.9191
CPE	accessory	3.46835	0.800358	111607	0.784826	4.41707e-32	1.17752e-29	98.9051	90.1734
KCNMA1	accessory	3.26043	1.0302	110057	0.773927	8.33773e-30	2.19801e-27	96.837	78.6127
KBTBD11	accessory	0.109717	-0.652065	50641	0.35611	1.11409e-29	2.90471e-27	5.3528	33.526
TBX2	accessory	0.0124276	-0.370427	58381	0.410538	1.37723e-29	3.55174e-27	0.608273	18.4971
C16orf71	accessory	0.012914	-0.379624	58385.5	0.41057	1.4413e-29	3.67703e-27	0.608273	18.4971
BTBD11	accessory	0.0937782	-0.608245	51871.5	0.364763	4.34954e-29	1.09784e-26	4.50122	31.2139
RPS15	accessory	3.0503	-0.632486	32659.5	0.229663	4.56895e-29	1.14108e-26	96.1071	100
ME1	accessory	1.26925	1.1687	105902	0.744705	9.72275e-29	2.40294e-26	52.9197	4.62428
IL1RAPL2	accessory	0.0145115	-0.395149	58420	0.410812	1.02987e-28	2.51905e-26	0.729927	18.4971
SEMA5B	accessory	0.0146244	-0.387737	58427	0.410862	1.10316e-28	2.67078e-26	0.729927	18.4971
FAM19A2	accessory	0.0173582	-0.417678	58113	0.408654	1.12509e-28	2.69634e-26	0.851582	19.0751
RPS29	accessory	3.37044	-0.534829	33003.5	0.232082	1.409e-28	3.34299e-26	98.2968	100
PCDH11X	accessory	0.0952566	-0.6402	52152.5	0.366739	1.46577e-28	3.44326e-26	4.50122	30.6358
GRIK3	accessory	1.08163	1.08163	104406	0.734185	2.20267e-28	5.12359e-26	46.837	0
STBD1	accessory	1.4574	1.20576	106730	0.750531	2.79529e-28	6.43894e-26	59.6107	11.5607
TMTC2	accessory	0.688517	-1.14333	38530.5	0.270948	3.36051e-28	7.66648e-26	29.8054	67.052
ARID3B	accessory	1.49166	1.17052	106940	0.752011	3.99122e-28	9.01863e-26	61.6788	15.0289
PALMD	accessory	0.0216366	-0.394351	57838.5	0.406723	6.0599e-28	1.35639e-25	1.09489	19.6532
GRIK4	accessory	0.00472766	-0.331585	60168	0.423105	9.02261e-28	2.00066e-25	0.243309	15.6069
PAX4	accessory	0.00788507	-0.359527	59849.5	0.420865	1.39216e-27	3.05836e-25	0.364964	16.185
RALYL	accessory	0.479829	-1.01847	41862	0.294376	2.97582e-27	6.47746e-25	21.1679	57.8035
NCAN	accessory	0.0494252	-0.494336	55821	0.392536	4.22128e-27	9.10491e-25	2.31144	23.6994
SPHKAP	accessory	1.0835	1.07071	103423	0.727276	4.68072e-27	1.00049e-24	45.9854	0.578035
DPF3	accessory	0.180379	-0.69234	49072.5	0.34508	6.69745e-27	1.41878e-24	8.27251	39.3064
TPD52	accessory	1.18077	1.08736	104018	0.731464	1.71298e-26	3.59665e-24	50.4866	4.04624
CADNL	accessory	0.0427572	-0.446662	56502	0.397325	1.93072e-26	4.01826e-24	2.06813	22.5434
CDH4	accessory	0.0565548	-0.49855	55624	0.391151	3.1372e-26	6.47246e-24	2.6764	24.2775
PCDH15	accessory	2.75801	1.00156	107362	0.754975	4.38274e-26	8.96422e-24	91.6058	68.7861
DNER	accessory	1.34995	1.10258	104748	0.73659	7.53038e-26	1.52598e-23	56.9343	11.5607
NFASC	accessory	0.025494	-0.387137	58378.5	0.410521	7.58939e-26	1.52598e-23	1.21655	19.0751
UNC5D	accessory	0.0023886	-0.298396	61321.5	0.431216	8.51603e-26	1.69791e-23	0.121655	13.8728
HS3ST3B1L	accessory	1.15478	1.03671	103368	0.726893	1.40059e-25	2.76921e-23	49.8783	5.78035
NKAIN4	accessory	1.01847	0.996012	101970	0.717058	2.68156e-25	5.25808e-23	44.2822	1.15607
LOC107052474	accessory	0.00255356	-0.294191	61736	0.434131	1.08393e-24	2.10798e-22	0.121655	13.2948
TENM1	accessory	0.0679555	-0.520685	55588.5	0.390901	1.13793e-24	2.19501e-22	3.16302	24.8555
CELF4	accessory	0.275156	-0.829295	47467	0.33379	1.17844e-24	2.25482e-22	12.6521	43.9306
EEF1A2	accessory	1.92499	1.14498	105655	0.742971	1.40246e-24	2.66198e-22	74.6959	33.526
TUBA1A	accessory	0.834119	-1.01018	39384.5	0.276954	1.50353e-24	2.83118e-22	37.4696	69.3642
PODXL	accessory	0.00931943	-0.306181	60741	0.427134	2.40817e-24	4.49892e-22	0.486618	15.0289
PHLDA2	accessory	0.0154878	-0.338878	60103.5	0.422651	2.62994e-24	4.87484e-22	0.729927	16.185
ELMO1	accessory	0.0724573	-0.496579	55337.5	0.389136	3.27787e-24	6.02874e-22	3.52798	25.4335
HS6ST1	accessory	0.0929566	-0.530825	54305	0.381876	3.6627e-24	6.68471e-22	4.37956	27.7457
CKB	accessory	2.89547	1.09881	105679	0.74314	6.16771e-24	1.11706e-21	86.7397	64.7399
SLC39A12	accessory	0.00275228	-0.256935	62154.5	0.437074	1.43664e-23	2.58226e-21	0.121655	12.7168
IMPG2	accessory	3.13845	0.810807	105459	0.741593	1.50512e-23	2.685e-21	95.8637	83.237
PARD3B	accessory	0.189099	-0.662541	50538	0.355386	1.63665e-23	2.89784e-21	8.88078	36.9942
TUBB3	accessory	0.0889993	-0.533422	54587	0.383859	2.06261e-23	3.62499e-21	4.50122	27.1676
PLXNA1	accessory	1.55716	1.07286	103928	0.730831	2.10123e-23	3.66572e-21	63.9903	21.9653
SHISA2	accessory	0.00503578	-0.277844	61823	0.434743	2.21487e-23	3.83576e-21	0.243309	13.2948
LRRTM4	accessory	0.156519	-0.598247	52100.5	0.366373	3.24183e-23	5.5736e-21	7.05596	33.526
GULP1	accessory	0.0165922	-0.325576	60551	0.425798	4.14715e-23	7.0788e-21	0.729927	15.6069
NHSL1	accessory	0.762042	-0.96707	41160	0.289439	5.57992e-23	9.45636e-21	33.6983	67.6301
CACNA2D1	accessory	2.12151	1.03513	104677	0.736094	6.03483e-23	1.01548e-20	79.3187	46.8208
PLPPR1	accessory	0.0240537	-0.362739	59574	0.418927	6.19559e-23	1.03519e-20	1.21655	17.341
BBS9	accessory	1.75925	1.10277	103945	0.730947	7.43739e-23	1.23398e-20	68.6131	28.3237
SS2	accessory	1.08517	1.03139	100124	0.704077	7.92218e-23	1.30529e-20	43.0657	2.31214
RPL32	accessory	2.47203	-0.724713	37343	0.262598	8.14878e-23	1.33337e-20	87.2263	98.8439
CA2	accessory	1.22397	1.02915	101635	0.714703	9.15517e-23	1.48778e-20	50.7299	8.67052
BTG2	accessory	0.420646	-0.821912	45566	0.320422	1.48168e-22	2.39146e-20	19.0998	53.1792
RPL22L1	accessory	0.810664	-0.936891	41093.5	0.288972	2.39863e-22	3.81946e-20	36.3747	69.9422
CNTN4	accessory	0.0174101	-0.326445	60590	0.426072	2.41574e-22	3.82105e-20	0.851582	15.6069
RAX2	accessory	0.96812	0.908977	99721.5	0.701247	2.5931e-22	4.07442e-20	42.7007	2.89017
ENO1	accessory	2.85712	0.825045	104426	0.734326	2.89296e-22	4.51568e-20	92.5791	76.8786
TSPAN4	accessory	1.32408	1.01227	101841	0.716151	4.95274e-22	7.68031e-20	55.1095	14.4509
RPS23	accessory	2.05034	-0.779843	38134.5	0.268164	5.99143e-22	9.23069e-20	78.2238	93.6416
EML4	accessory	0.0853414	-0.461167	55793	0.392339	6.70584e-22	1.02647e-19	4.0146	25.4335
KLHL29	accessory	0.407049	-0.833686	46295.5	0.325552	9.86612e-22	1.49098e-19	18.7348	51.4451
CELSR1	accessory	0.0387784	-0.383078	58814	0.413583	1.43237e-21	2.15091e-19	1.94647	19.0751
MYO18B	accessory	1.48895	1.00505	102336	0.719629	1.52449e-21	2.27485e-19	61.9221	22.5434
LINGO1	accessory	0.876307	0.864445	98172	0.690351	1.73885e-21	2.5785e-19	38.5645	0.578035
SRGAP1	accessory	0.182153	-0.624168	52108.5	0.36643	2.02429e-21	2.96471e-19	8.27251	34.6821
RPL37	accessory	2.36416	-0.713437	38684	0.272028	3.5051e-21	5.10196e-19	85.0365	96.5318
PTPRD	accessory	0.772482	-0.958053	42522.5	0.29902	3.67111e-21	5.31102e-19	33.2117	68.2081
IFITM10	accessory	0.942625	0.879204	98551	0.693016	4.69128e-21	6.74578e-19	41.2409	2.89017
ADAMTS3	accessory	0.126019	-0.524071	54293	0.381791	1.00036e-20	1.42978e-18	6.08273	29.4798
SOX5	accessory	0.128841	-0.520511	54309.5	0.381907	1.09071e-20	1.54037e-18	6.08273	29.4798
ADCY1	accessory	1.42522	1.00365	101236	0.7119	1.2035e-20	1.6896e-18	58.3942	19.0751
SORBS2	accessory	0.762286	-0.909521	42979.5	0.302234	1.63229e-20	2.2781e-18	33.9416	65.3179
BCR	accessory	0.0694491	-0.434983	57257	0.402634	1.74234e-20	2.41747e-18	3.40633	22.5434
LOC768429	accessory	1.87628	1.11102	101600	0.714456	3.51282e-20	4.81764e-18	64.4769	32.3699
PPIA	accessory	1.6861	-0.867686	39918.5	0.280709	3.70774e-20	5.05574e-18	67.0316	86.7052
GLRA3	accessory	0.181986	-0.60434	52665	0.370343	3.77408e-20	5.11679e-18	8.63747	33.526
LOC768829	accessory	1.2081	0.910322	100078	0.703757	3.87121e-20	5.21865e-18	52.5547	14.4509
DRD4	accessory	0.924169	0.875367	97378	0.684767	4.12077e-20	5.52369e-18	38.9294	2.31214
KIF21A	accessory	1.48997	0.971279	100990	0.710163	7.144e-20	9.52239e-18	61.5572	23.6994
MARCKSL1	accessory	0.30857	-0.674157	49506.5	0.348132	1.18162e-19	1.56621e-17	14.5985	43.3526
FAT4	accessory	0.0225697	-0.298259	61185.5	0.43026	1.5042e-19	1.98271e-17	1.09489	15.0289
NR2F1	accessory	0.0414402	-0.355997	59695	0.419778	1.67021e-19	2.18936e-17	1.94647	17.9191
FGD4	accessory	0.0436612	-0.335819	59468	0.418182	3.69294e-19	4.78791e-17	2.18978	18.4971
C1orf53	accessory	0.0149729	-0.268773	62153	0.437063	3.91011e-19	5.04191e-17	0.729927	13.2948
REEP1	accessory	1.30525	0.943506	99545.5	0.700009	3.99465e-19	5.12309e-17	54.5012	16.185
SESN3	accessory	0.0589525	-0.384319	58647	0.412409	4.31651e-19	5.5061e-17	2.79805	20.2312
KCNQ2	accessory	0.0319067	-0.316987	60665	0.426599	4.37577e-19	5.55184e-17	1.45985	16.185
LOC107053920	accessory	0.027594	-0.313815	60940	0.428533	5.17011e-19	6.52479e-17	1.3382	15.6069
GALNT9	accessory	0.448789	-0.774537	47786.5	0.336037	8.12596e-19	1.02009e-16	20.073	51.4451
LRIT1	accessory	1.21298	0.888293	98914.5	0.695572	8.71408e-19	1.08816e-16	51.5815	15.6069
RRP12	accessory	1.64874	0.935836	100482	0.706598	9.66144e-19	1.20014e-16	65.8151	32.3699
SEMA3A	accessory	0.0585338	-0.385528	58674	0.412599	9.7541e-19	1.20534e-16	2.91971	20.2312
RPL39	accessory	2.43443	-0.632033	40821	0.287055	1.14693e-18	1.40995e-16	87.3479	97.6879
LOC101749223	accessory	0.0246939	-0.290815	61632	0.433399	1.972e-18	2.39937e-16	1.09489	14.4509
MEF2C	accessory	2.25783	0.910351	100986	0.710139	2.03892e-18	2.46813e-16	81.0219	54.9133
CEP164	accessory	2.43192	0.903274	101050	0.710592	2.3442e-18	2.82327e-16	87.3479	60.6936
RPS2	accessory	1.48576	-0.815866	41822.5	0.294098	2.96774e-18	3.55619e-16	60.9489	83.815
TBC1D4	accessory	0.0633553	-0.354058	58864	0.413935	3.2384e-18	3.84172e-16	2.91971	20.2312
SNCA	accessory	0.0367177	-0.313423	60452	0.425102	3.23185e-18	3.84172e-16	1.82482	16.763
GRK3	accessory	1.06179	0.843931	97585.5	0.686226	3.3332e-18	3.9345e-16	46.3504	10.4046
PTPRG	accessory	0.269536	-0.621023	51649.5	0.363202	4.05964e-18	4.76827e-16	12.1655	39.3064
FAM184B	accessory	0.0149021	-0.251746	62567	0.439974	4.22903e-18	4.94275e-16	0.729927	12.7168
CHST2	accessory	0.120659	-0.462508	56059.5	0.394213	6.18933e-18	7.12854e-16	5.83942	26.5896
CLUL1	accessory	2.46524	0.978505	100547	0.707052	8.02297e-18	9.19579e-16	86.253	56.6474
CALB1	accessory	0.742022	0.742022	94112	0.6618	8.10843e-18	9.24907e-16	32.3601	0
SALL3	accessory	0.775529	-0.857484	44974.5	0.316263	8.31854e-18	9.44334e-16	34.6715	64.7399
PCDH1	accessory	0.0254407	-0.27515	61701	0.433885	9.96856e-18	1.12626e-15	1.21655	14.4509
LOC112530201	accessory	0.150511	-0.483348	55153	0.387839	1.10307e-17	1.24035e-15	7.05596	29.4798
MARCH4	accessory	0.857124	0.767561	95464	0.671308	1.42951e-17	1.59983e-15	38.3212	4.04624
CABP4	accessory	2.10013	0.883002	100185	0.704506	1.46931e-17	1.62901e-15	80.1703	52.0231
CDK5RAP2	accessory	0.0332071	-0.298315	61129.5	0.429866	1.46657e-17	1.62901e-15	1.58151	15.6069
ZNF804A	accessory	0.253238	-0.587616	52392	0.368423	1.99905e-17	2.20602e-15	11.8005	36.9942
GSN	accessory	0.0787923	-0.387713	58173	0.409076	2.08963e-17	2.29531e-15	3.89294	21.9653
FRMD4B	accessory	0.109356	-0.430485	57039.5	0.401105	3.07318e-17	3.3601e-15	5.10949	24.8555
PLEKHB1	accessory	1.56349	0.916376	98827	0.694957	3.16941e-17	3.44942e-15	61.5572	28.9017
LOC112530348	accessory	0.0275734	-0.287848	61742.5	0.434176	3.72195e-17	4.03228e-15	1.3382	14.4509
LRRTM3	accessory	0.743626	0.732856	93457.5	0.657198	4.97715e-17	5.34334e-15	31.8735	0.578035
PLXNA2	accessory	0.0351538	-0.298953	61184.5	0.430253	5.16403e-17	5.519e-15	1.70316	15.6069
MARCKS	accessory	0.555994	-0.735509	47504.5	0.334054	6.29787e-17	6.7006e-15	25.9124	56.6474
CLIC6	accessory	0.0437857	-0.315031	60654.5	0.426526	6.35729e-17	6.73362e-15	2.06813	16.763
PKM	accessory	3.05549	0.624098	99813.5	0.701894	6.4128e-17	6.76222e-15	96.1071	87.2832
HLF	accessory	1.6317	0.889167	98860	0.695189	6.77942e-17	7.11719e-15	65.6934	32.948
LOC107054744	accessory	1.64556	0.904154	98771.5	0.694566	9.4469e-17	9.83057e-15	66.545	32.3699
SEMA3F	accessory	0.0720305	-0.374052	59051	0.41525	9.54461e-17	9.88888e-15	3.40633	20.2312
RCAN2	accessory	0.741005	0.709887	93501	0.657504	1.00604e-16	1.0378e-14	32.7251	1.7341
DOC2B	accessory	1.29925	0.851183	97601.5	0.686339	1.08502e-16	1.11443e-14	54.5012	20.8092
SEMA6D	accessory	1.25003	0.850019	97329	0.684423	1.17857e-16	1.20529e-14	52.6764	18.4971
ATP5I	accessory	2.83519	0.603515	99486	0.699591	1.41425e-16	1.44011e-14	93.5523	84.3931
LOC112529963	accessory	0.709486	0.691714	93056	0.654375	1.46804e-16	1.48849e-14	31.6302	0.578035
FRMD4A	accessory	2.4263	0.84702	99353.5	0.698659	1.48191e-16	1.49616e-14	83.2117	62.4277
PDE5A	accessory	0.0606896	-0.345214	59620	0.419251	1.85559e-16	1.86549e-14	3.04136	19.0751
SAPCD2	accessory	0.673227	0.673227	92555	0.650852	2.01723e-16	2.01944e-14	30.1703	0
CYB5A	accessory	0.0396237	-0.319596	60957.5	0.428656	2.37406e-16	2.36668e-14	2.06813	16.185
ARHGAP10	accessory	0.2998	-0.615121	52120	0.366511	2.89164e-16	2.87059e-14	13.9903	39.3064
BACH2	accessory	0.27135	-0.572037	52718	0.370716	3.3289e-16	3.29089e-14	12.6521	38.1503
ABLIM1	accessory	0.690543	0.679424	92487	0.650373	3.71878e-16	3.66107e-14	30.5353	0.578035
BIN1	accessory	0.981553	0.781412	95252.5	0.669821	4.26493e-16	4.18139e-14	42.5791	9.24855
RPS21	accessory	2.49785	-0.518256	43224.5	0.303957	4.73214e-16	4.62036e-14	89.2944	95.3757
CHGA	accessory	2.88995	0.70803	98682	0.693937	9.77183e-16	9.46312e-14	94.1606	79.7688
SLC25A17	accessory	0.129583	-0.436433	57073.5	0.401344	1.1562e-15	1.11512e-13	6.20438	25.4335
FKBP1C	accessory	0.576601	-0.74441	48546	0.341378	1.17035e-15	1.1242e-13	26.6423	52.0231
LRFN5	accessory	0.655461	0.642289	91932	0.646471	1.30529e-15	1.24876e-13	29.927	0.578035
LOC107053889	accessory	0.0814364	-0.385923	59283.5	0.416885	1.52524e-15	1.45332e-13	3.77129	20.2312
ELMOD1	accessory	0.708867	0.664227	92430.5	0.649976	1.59077e-15	1.50971e-13	31.8735	2.31214
DAB1	accessory	0.213372	-0.509213	54625	0.384126	1.75578e-15	1.65967e-13	9.97567	32.948
PLEKHA5	accessory	0.0506801	-0.308247	60866	0.428013	1.91523e-15	1.8032e-13	2.43309	16.763
DIP2C	accessory	0.981779	0.760451	94672.5	0.665742	2.09631e-15	1.96589e-13	42.3358	10.4046
SLC12A2	accessory	0.0740549	-0.356257	59578	0.418956	3.05514e-15	2.8426e-13	3.64964	19.6532
RPS17	accessory	2.87487	-0.470533	44035	0.309656	3.29609e-15	3.0548e-13	94.1606	98.2659
DLGAP1L	accessory	0.552445	-0.716073	49400	0.347383	3.8191e-15	3.52576e-13	24.4526	52.0231
MT3	accessory	0.78104	0.710076	92289.5	0.648985	5.08611e-15	4.67725e-13	32.7251	3.46821
CEP170B	accessory	1.81737	0.852615	97446.5	0.685249	5.23305e-15	4.7938e-13	71.4112	41.0405
FAM171B	accessory	1.13866	0.771402	95400.5	0.670861	5.6798e-15	5.18304e-13	49.0268	17.341
VDAC1	accessory	1.47877	0.824603	96643.5	0.679602	7.8216e-15	7.08303e-13	61.8005	28.9017
ACVR2B	accessory	0.802826	0.684008	92783.5	0.652458	9.44502e-15	8.52063e-13	35.6448	5.78035
LDLRAD4	accessory	1.38036	0.826914	96070.5	0.675573	1.03555e-14	9.27154e-13	56.5693	24.8555
DCLK3	accessory	0.586598	0.586598	90565.5	0.636861	1.04509e-14	9.32176e-13	27.3723	0
AMER2	accessory	0.0384596	-0.26075	62148.5	0.437031	1.88527e-14	1.66902e-12	1.82482	14.4509
PNPLA1	accessory	0.718729	-0.743602	48414.5	0.340453	1.89567e-14	1.672e-12	31.9951	57.8035
MRPS28	accessory	0.127007	-0.390658	57822.5	0.406611	1.93949e-14	1.70431e-12	6.08273	24.8555
PTGFRN	accessory	0.695746	0.63387	91521	0.64358	2.00499e-14	1.75537e-12	31.5085	2.89017
CLTA	accessory	2.11535	0.72025	97168.5	0.683294	2.08095e-14	1.81517e-12	78.7105	58.3815
LHFPL3	accessory	0.617561	0.617561	90133	0.63382	2.4095e-14	2.09406e-12	26.764	0
MAPK6	accessory	0.79276	-0.729461	47862	0.336568	2.55641e-14	2.21363e-12	35.6448	63.0058
PRDM1	accessory	0.109539	-0.389311	58684	0.412669	3.46166e-14	2.95437e-12	5.23114	22.5434
MTA3	accessory	0.212895	-0.489786	55442	0.389871	3.941e-14	3.35141e-12	10.219	31.7919
KALRN	accessory	0.702724	0.649038	90996	0.639889	4.10532e-14	3.46629e-12	30.4136	2.31214
MEX3A	accessory	0.0869792	-0.352913	59591	0.419047	4.10167e-14	3.46629e-12	4.25791	20.2312
MPDZ	accessory	2.02056	0.783313	96791.5	0.680643	4.25592e-14	3.58071e-12	77.2506	52.0231
SKOR1	accessory	1.53006	-0.732842	45812	0.322152	5.42702e-14	4.54988e-12	61.6788	82.0809
LOC107053624	accessory	0.586773	0.586773	89700.5	0.630779	5.51111e-14	4.60411e-12	26.1557	0
LHFPL4	accessory	0.656114	-0.726368	49338.5	0.346951	6.37672e-14	5.27157e-12	29.562	55.4913
SLC24A2	accessory	1.13557	0.77685	94058.5	0.661424	7.40394e-14	6.07841e-12	46.7153	15.6069
TUBB	accessory	0.110753	-0.365185	58780	0.413344	7.4554e-14	6.09955e-12	5.3528	22.5434
NETO2	accessory	0.839024	0.665618	92473	0.650275	7.56865e-14	6.17092e-12	37.5912	8.09249
CCDC85A	accessory	0.352889	-0.588811	53148	0.37374	9.21009e-14	7.45797e-12	15.9367	40.4624
FHOD3	accessory	2.40136	-0.554777	45652	0.321027	1.19412e-13	9.604e-12	85.2798	91.3295
MT4L	accessory	0.875717	0.693695	92280.5	0.648921	1.26061e-13	1.01045e-11	37.5912	8.09249
DTNA	accessory	0.0402563	-0.265507	62548	0.439841	1.30195e-13	1.04007e-11	1.82482	13.8728
GABRG3	accessory	0.626516	0.604873	89613	0.630163	1.30734e-13	1.04087e-11	26.764	0.578035
SCG2	accessory	0.599066	0.574489	89684	0.630663	1.6937e-13	1.34397e-11	27.2506	1.15607
MYO1H	accessory	0.672509	0.61423	90341	0.635283	1.81527e-13	1.43564e-11	29.6837	2.89017
COL11A1	accessory	0.0532143	-0.294468	61773	0.434391	2.59461e-13	2.0384e-11	2.55474	15.6069
PHACTR3	accessory	0.0958713	-0.335088	59617	0.41923	2.79875e-13	2.19153e-11	4.74453	20.8092
MAP2	accessory	2.69579	0.613542	96092.5	0.675727	3.2811e-13	2.56077e-11	88.4428	78.0347
RASGEF1B	accessory	1.52302	0.77204	95059	0.66846	4.01561e-13	3.12375e-11	62.6521	33.526
SNCB	accessory	0.901389	0.675794	92151.5	0.648014	4.06549e-13	3.15221e-11	38.9294	10.9827
LOC101752260	accessory	0.990775	0.696868	92864	0.653024	4.0903e-13	3.16112e-11	43.1873	13.8728
BDH1	accessory	0.592136	0.566439	89204.5	0.627291	4.4216e-13	3.40607e-11	26.6423	1.15607
SPON2	accessory	0.598726	0.598726	88576	0.622871	4.56623e-13	3.5061e-11	24.5742	0
ARHGAP18	accessory	1.75965	0.693908	95319	0.670288	5.25263e-13	4.02013e-11	67.3966	47.9769
PITPNM2	accessory	0.681591	0.596763	90255	0.634678	5.38627e-13	4.10915e-11	30.7786	4.04624
RPL35A	accessory	1.82089	-0.64129	46559.5	0.327409	6.03162e-13	4.58674e-11	72.1411	89.0173
ZIC3	accessory	0.223825	-0.476023	56034.5	0.394038	6.50729e-13	4.93265e-11	10.8273	31.2139
STMN1	accessory	0.787052	-0.705564	49364.5	0.347134	6.64951e-13	5.0244e-11	34.7932	60.1156
LOC112530646	accessory	0.12077	-0.374311	58950.5	0.414543	6.86867e-13	5.17352e-11	5.96107	22.5434
RPS11	accessory	2.52997	-0.517968	46510	0.327061	7.87431e-13	5.89356e-11	87.4696	94.7977
FSCN2	accessory	3.69474	0.368377	95671	0.672763	8.61861e-13	6.39016e-11	99.7567	98.2659
RPS8	accessory	2.1754	-0.561622	46643.5	0.328	9.41467e-13	6.95864e-11	80.6569	90.7514
APLP2	accessory	2.16758	0.761712	95396.5	0.670833	1.09919e-12	8.02441e-11	80.7786	56.0694
PCDH17	accessory	0.15576	-0.412406	58239	0.40954	1.13561e-12	8.21449e-11	7.17762	24.8555
SLC38A1	accessory	0.48256	-0.58889	52151	0.366729	1.23852e-12	8.93161e-11	22.3844	46.2428
AMPH	accessory	1.03103	0.681541	92614	0.651266	1.43051e-12	1.0285e-10	44.7689	16.185
PPFIA2	accessory	0.136564	-0.371083	58765	0.413239	1.47244e-12	1.05544e-10	6.44769	23.6994
RPS27	accessory	2.55178	-0.510348	46817.5	0.329223	1.52385e-12	1.089e-10	88.6861	95.9538
TAL2	accessory	0.523626	0.523626	87884	0.618005	1.63491e-12	1.16486e-10	23.601	0
GALNT11	accessory	0.742258	-0.652349	50072	0.352109	1.75514e-12	1.24678e-10	33.09	57.2254
AFF2	accessory	0.256834	-0.484078	55929	0.393296	1.97621e-12	1.39963e-10	11.8005	32.3699
CNTN1	accessory	0.0844795	-0.307315	60753	0.427218	2.01795e-12	1.42494e-10	4.0146	18.4971
SPAG9	accessory	0.705216	0.588872	90025.5	0.633064	2.14698e-12	1.51155e-10	31.7518	5.78035
EPB41L3	accessory	0.776989	0.614384	90663.5	0.63755	2.21685e-12	1.55613e-10	34.7932	7.51445
LOC107051837	accessory	0.521805	0.521805	87711	0.616788	2.24219e-12	1.56927e-10	23.3577	0
LDHB	accessory	1.06064	0.69037	92557.5	0.650869	2.38722e-12	1.66586e-10	45.8637	17.341
SEC61G	accessory	1.40652	-0.681246	47686.5	0.335334	2.56684e-12	1.78595e-10	59.3674	78.6127
HSP90AB1	accessory	0.134675	-0.366119	58843	0.413787	2.58099e-12	1.79055e-10	6.56934	23.6994
LOC107054838	accessory	0.50954	0.50954	87624.5	0.61618	2.62461e-12	1.8155e-10	23.236	0
SDK2	accessory	0.985116	0.673305	92167.5	0.648127	2.76824e-12	1.90928e-10	43.9173	13.8728
MFGE8	accessory	0.831347	0.612438	90898	0.639199	4.75176e-12	3.23038e-10	37.3479	10.4046
PTPRO	accessory	1.1599	-0.713532	48735	0.342707	5.32871e-12	3.61226e-10	48.2968	71.0983
CYCS	accessory	1.04251	0.670508	92098	0.647638	6.26936e-12	4.2378e-10	45.4988	17.341
HMCN1	accessory	0.5198	0.508414	87354	0.614278	7.20637e-12	4.84358e-10	23.3577	0.578035
APPL2	accessory	0.881826	0.627337	91024	0.640086	7.59106e-12	5.08773e-10	39.0511	12.1387
RPS3	accessory	1.83523	-0.624023	47845	0.336449	8.85591e-12	5.90212e-10	72.0195	88.4393
RDH12	accessory	2.34304	0.646897	94414	0.663924	1.00885e-11	6.68601e-10	85.0365	67.052
CITED4	accessory	1.27721	0.678008	92834	0.652814	1.24279e-11	8.14543e-10	54.1363	27.7457
SMAD2Z	accessory	0.0627433	-0.252515	62213	0.437485	1.27656e-11	8.34369e-10	2.91971	15.6069
REEP6	accessory	0.175121	-0.393265	58280	0.409828	1.49079e-11	9.71717e-10	8.39416	26.0116
TSPAN5	accessory	1.25207	0.671204	92664.5	0.651622	1.58011e-11	1.02712e-09	53.528	27.1676
RPS12	accessory	2.00366	-0.57384	48156.5	0.338639	1.92633e-11	1.24874e-09	76.399	89.5954
GPX1	accessory	0.64651	0.551715	88422.5	0.621792	2.12374e-11	1.36924e-09	28.4672	4.62428
MAPRE2	accessory	0.265764	-0.466948	56390	0.396537	2.13903e-11	1.37536e-09	12.6521	32.3699
PPARGC1A	accessory	0.58114	0.530585	87621	0.616155	2.22565e-11	1.42718e-09	25.5474	2.31214
SYNE2	accessory	0.953756	0.635853	90998.5	0.639906	2.43645e-11	1.55814e-09	41.9708	14.4509
SRRM4	accessory	0.290952	-0.469391	56122	0.394653	2.63115e-11	1.67814e-09	13.5036	33.526
ATP11A	accessory	1.62859	0.668379	93237	0.655647	3.29227e-11	2.09416e-09	65.5718	42.7746
PTMS	accessory	1.84145	0.708057	93302	0.656105	4.97739e-11	3.15758e-09	72.1411	47.3988
ASPH	accessory	1.12479	0.650408	91485.5	0.643331	5.38007e-11	3.36801e-09	47.9319	21.3873
ATP5F1B	accessory	2.43186	0.4498	93552	0.657863	6.01066e-11	3.74302e-09	87.1046	79.7688
MAP2K5	accessory	0.770741	0.561333	89457.5	0.62907	6.29011e-11	3.89658e-09	35.0365	10.4046
ISL2	accessory	0.445125	0.445125	85808	0.603406	6.6992e-11	4.13218e-09	20.6813	0
TRAK1	accessory	0.0988332	-0.311974	61210	0.430432	8.31464e-11	5.11071e-09	4.62287	18.4971
RPL17	accessory	1.5921	-0.635934	49165	0.345731	8.33955e-11	5.11277e-09	64.5985	83.237
RERG	accessory	0.110856	-0.319312	60772.5	0.427355	8.59736e-11	5.24373e-09	5.23114	19.6532
LOC101749593	accessory	0.767359	0.559269	89087	0.626464	1.14017e-10	6.9186e-09	34.4282	9.82659
ADGRL2	accessory	0.106314	-0.31605	61039	0.429229	1.20062e-10	7.26679e-09	4.98783	19.0751
MRPS6	accessory	0.176868	-0.362165	58870.5	0.41398	1.21058e-10	7.30847e-09	8.51582	25.4335
RPS28	accessory	2.18126	-0.550328	49078	0.345119	1.32643e-10	7.96732e-09	81.7518	94.2197
DST	accessory	1.1483	0.650065	91254	0.641703	1.33547e-10	8.00138e-09	49.8783	21.9653
CA3B	accessory	1.4523	0.693725	92083	0.647532	1.55876e-10	9.31563e-09	60.0973	32.3699
ENHO	accessory	1.32662	0.626836	91804.5	0.645574	1.57728e-10	9.40264e-09	55.7178	32.3699
PSD3	accessory	0.617019	0.518599	87414.5	0.614703	1.58594e-10	9.43057e-09	27.3723	4.62428
GYS2	accessory	0.439983	0.439983	85289	0.599757	1.65187e-10	9.79806e-09	19.9513	0
NR3C2	accessory	0.566367	0.490967	86987	0.611697	1.68029e-10	9.94181e-09	25.7908	3.46821
PSAP	accessory	1.0485	0.610233	90641	0.637392	1.87832e-10	1.10858e-08	45.4988	20.8092
RFXAP	accessory	0.382574	-0.497543	55335.5	0.389122	2.12042e-10	1.24836e-08	18.2482	38.7283
PHYHIPL	accessory	0.19651	-0.386055	58633	0.41231	2.17983e-10	1.28017e-08	9.3674	26.5896
LAPTM4B	accessory	0.984967	0.610661	90299	0.634987	2.211e-10	1.29526e-08	43.9173	16.763
TSC22D1	accessory	2.26916	0.549583	92782.5	0.652451	2.29052e-10	1.33854e-08	80.7786	69.3642
NOL4	accessory	0.221773	-0.404139	58314	0.410067	3.09676e-10	1.80525e-08	10.3406	27.7457
NEURL1	accessory	1.82556	0.603734	92279	0.648911	3.68651e-10	2.14378e-08	71.2895	52.6012
FBRSL1	accessory	0.751299	0.546296	88392.5	0.621581	3.79728e-10	2.20279e-08	33.3333	9.82659
ZDHHC2	accessory	0.110233	-0.307244	61162	0.430094	4.23642e-10	2.45154e-08	5.3528	19.0751
RPL31	accessory	1.65377	-0.537603	49979	0.351455	4.50629e-10	2.60137e-08	67.2749	81.5029
HS6ST3	accessory	0.621028	-0.57907	53535.5	0.376464	4.67519e-10	2.69232e-08	27.2506	49.711
ARHGAP5	accessory	0.970792	0.585481	89760.5	0.631201	4.88049e-10	2.80374e-08	42.2141	17.9191
MSRB3	accessory	0.127738	-0.322569	60797.5	0.427531	6.11803e-10	3.50619e-08	6.08273	20.2312
P3H3	accessory	2.64144	0.7641	92265.5	0.648816	6.87031e-10	3.90899e-08	89.5377	66.474
RPL29	accessory	2.05822	-0.53418	50028	0.3518	7.30755e-10	4.14782e-08	77.8589	89.5954
ESAM	accessory	0.446355	0.422662	85014	0.597823	7.98089e-10	4.5192e-08	20.6813	1.15607
KCNB2	accessory	1.75283	0.680975	91708	0.644895	8.4638e-10	4.74733e-08	68.7348	44.5087
RPS6KA3	accessory	0.203647	-0.372661	58984.5	0.414782	9.01072e-10	5.03031e-08	9.61071	26.5896
KIAA1024	accessory	0.430017	0.416082	84656	0.595305	9.30297e-10	5.16914e-08	19.708	0.578035
SCN1A	accessory	0.399699	0.399699	84251	0.592457	9.74916e-10	5.39181e-08	18.4915	0
YBX1	accessory	2.37208	-0.438677	50156	0.3527	1.02954e-09	5.68064e-08	85.1582	91.9075
ATP2A2	accessory	1.00054	0.592564	89631.5	0.630293	1.03753e-09	5.71149e-08	44.1606	18.4971
NTRK3	accessory	0.664734	-0.583591	53590.5	0.376851	1.07543e-09	5.90639e-08	29.1971	50.8671
RPS25	accessory	2.08121	-0.501821	50294	0.35367	1.22453e-09	6.70972e-08	79.3187	90.1734
TMEFF1	accessory	0.186015	-0.378588	59471.5	0.418207	1.23978e-09	6.76208e-08	8.88078	24.8555
ASIC2	accessory	0.951419	0.573772	89135	0.626802	1.30976e-09	7.11109e-08	40.9976	17.341
NEFL	accessory	0.563772	0.462116	86267.5	0.606638	1.39103e-09	7.53508e-08	25.9124	5.20231
RPL36	accessory	2.54007	-0.457459	50309.5	0.353779	1.39772e-09	7.55403e-08	88.0779	96.5318
NDUFA13	accessory	2.49767	0.534748	91875	0.64607	1.43033e-09	7.70299e-08	89.781	76.3006
ZNRF1	accessory	0.237997	-0.383594	58449.5	0.41102	1.75166e-09	9.4027e-08	11.4355	28.9017
ASAH1	accessory	0.428856	0.404732	84558.5	0.59462	1.78317e-09	9.55023e-08	20.073	1.15607
NFIA	accessory	0.642191	-0.586078	54068.5	0.380213	1.93851e-09	1.03588e-07	28.2238	48.5549
CARHSP1	accessory	0.436474	0.412118	84481	0.594075	2.01522e-09	1.07445e-07	19.9513	1.15607
SVIP	accessory	0.518585	0.446295	85483.5	0.601124	2.07644e-09	1.10461e-07	23.4793	3.46821
PHLDA1	accessory	0.466106	0.418993	84993.5	0.597679	2.17875e-09	1.15644e-07	21.7762	2.31214
DEK	accessory	0.769691	0.529729	87709	0.616774	2.23164e-09	1.18187e-07	33.5766	11.5607
CD82	accessory	0.403014	0.390808	84098	0.591382	2.27333e-09	1.20127e-07	18.8564	0.578035
LSAMP	accessory	0.511028	-0.525025	55335	0.389119	2.44487e-09	1.28905e-07	22.2628	42.7746
TOMM6	accessory	1.70547	-0.53074	50921	0.358079	2.51066e-09	1.32079e-07	67.0316	80.3468
LOC100858777	accessory	1.14649	0.599775	89743	0.631077	2.55522e-09	1.34126e-07	48.6618	24.8555
NTM	accessory	1.66899	-0.636248	50941	0.35822	2.57534e-09	1.34884e-07	65.4501	86.7052
CEP85L	accessory	1.52166	0.606729	90806	0.638553	2.62803e-09	1.37341e-07	62.1655	40.4624
RPL12	accessory	1.31585	-0.549692	51422.5	0.361606	2.82396e-09	1.47255e-07	55.8394	72.2543
RPS26	accessory	1.71935	-0.534714	51025	0.35881	3.26402e-09	1.69829e-07	68.3698	82.659
RPS14	accessory	2.20416	-0.441454	50816.5	0.357344	3.27355e-09	1.69952e-07	82.4818	90.1734
AGAP1	accessory	1.33542	-0.568367	51473.5	0.361964	3.48177e-09	1.80368e-07	56.4477	76.3006
SETBP1	accessory	0.862375	-0.575947	53065.5	0.373159	3.60929e-09	1.86566e-07	37.1046	57.8035
KCTD10	accessory	0.858696	0.526762	88361.5	0.621363	3.88378e-09	2.00319e-07	39.1727	16.185
NME1	accessory	0.582371	0.464196	85910.5	0.604127	4.00755e-09	2.06254e-07	26.2774	5.20231
KIAA1456	accessory	0.36498	0.36498	83386	0.586375	4.15594e-09	2.13428e-07	17.2749	0
LDHA	accessory	1.08072	0.580324	89050.5	0.626208	5.1908e-09	2.65997e-07	45.4988	22.5434
RAPH1	accessory	0.316891	-0.43748	57718.5	0.405879	5.51707e-09	2.81501e-07	14.8418	32.3699
LRFN2	accessory	0.704075	-0.543802	54143.5	0.38074	5.59997e-09	2.85118e-07	30.6569	52.0231
VOPP1	accessory	0.172391	-0.330731	60383	0.424616	5.65573e-09	2.8734e-07	8.0292	23.1214
FOXP1	accessory	0.228948	-0.367303	59209.5	0.416364	6.03736e-09	3.06074e-07	10.7056	27.1676
WDR17	accessory	0.669092	0.484597	86429.5	0.607777	6.38981e-09	3.23251e-07	29.562	7.51445
STIM2	accessory	0.134088	-0.294113	61247	0.430692	6.83464e-09	3.45018e-07	6.56934	20.2312
CNTN2	accessory	0.384498	0.374366	83300	0.58577	8.00585e-09	3.99048e-07	17.6399	0.578035
LRIT2	accessory	1.70267	0.628485	90454.5	0.636081	8.27857e-09	4.11776e-07	68.6131	45.0867
SDPR	accessory	0.454929	0.406589	84159.5	0.591814	8.70673e-09	4.31265e-07	20.5596	2.31214
INSC	accessory	0.387687	0.374092	83284	0.585657	9.23751e-09	4.56602e-07	17.7616	0.578035
GSE1	accessory	0.784692	0.507788	87300.5	0.613902	9.25723e-09	4.56626e-07	34.9148	13.2948
TJP1	accessory	0.904909	0.537166	87947.5	0.618451	1.0761e-08	5.29698e-07	39.6594	17.341
RGCC	accessory	0.978893	0.544393	88338.5	0.621201	1.10119e-08	5.40931e-07	42.7007	20.2312
ESPN	accessory	1.73515	0.549621	90358	0.635402	1.10634e-08	5.42336e-07	69.5864	51.4451
SLC25A6	accessory	1.88947	0.652157	90456.5	0.636095	1.11152e-08	5.43753e-07	73.8443	50.289
ZDHHC15	accessory	0.171769	-0.325256	60731.5	0.427067	1.50461e-08	7.25575e-07	8.0292	22.5434
COX8A	accessory	2.87757	0.372245	90508.5	0.63646	1.60885e-08	7.72702e-07	93.0657	89.0173
RXRG	accessory	0.947229	0.523463	88042.5	0.619119	1.68751e-08	8.08847e-07	41.9708	20.2312
FAM3C	accessory	0.370736	0.357846	82866	0.582718	1.81241e-08	8.66963e-07	17.1533	0.578035
CST3	accessory	1.44116	-0.530924	52324	0.367945	1.857e-08	8.86505e-07	59.2457	73.9884
FRMPD2	accessory	0.921283	0.531625	87775.5	0.617242	1.88277e-08	8.97e-07	40.6326	17.341
CSPP1	accessory	0.127798	-0.286575	61740.5	0.434162	1.89679e-08	9.01868e-07	6.32603	19.0751
FAM19A1	accessory	0.222399	-0.362057	59948	0.421557	1.91559e-08	9.08986e-07	9.97567	25.4335
JARID2	accessory	1.38766	0.607715	89363.5	0.628409	1.9401e-08	9.18779e-07	57.1776	32.3699
HSP90B1	accessory	0.752668	-0.543905	54369.5	0.382329	1.95524e-08	9.24106e-07	33.455	54.9133
DGKZ	accessory	0.446259	0.387023	83920	0.59013	2.03257e-08	9.58741e-07	20.8029	2.89017
UACA	accessory	0.499679	0.406262	84512	0.594293	2.16827e-08	1.02072e-06	23.1144	4.62428
C1orf167	accessory	0.327974	-0.392219	58033.5	0.408095	2.3839e-08	1.12001e-06	15.6934	33.526
KITLG	accessory	0.369978	0.356919	82693	0.581501	2.40759e-08	1.1289e-06	16.91	0.578035
CCDC88A	accessory	0.307579	-0.390425	58415	0.410777	2.61205e-08	1.22236e-06	14.5985	31.7919
CYTH3	accessory	0.440941	0.380284	83762	0.589019	2.80953e-08	1.31219e-06	20.6813	2.89017
EEF1A1	accessory	1.8755	-0.477769	52177.5	0.366915	2.86274e-08	1.33441e-06	73.4793	84.9711
ASAP2	accessory	0.288804	-0.378286	58766.5	0.413249	2.96474e-08	1.37655e-06	13.6253	30.6358
COX6A1	accessory	2.66945	0.433625	90099	0.633581	3.14561e-08	1.45767e-06	90.0243	82.0809
TAX1BP1	accessory	1.14445	0.53518	88487.5	0.622249	3.21591e-08	1.48734e-06	49.0268	28.3237
ABCG1	accessory	0.706326	0.467144	86134.5	0.605702	3.45245e-08	1.59363e-06	31.6302	11.5607
USP54	accessory	1.33555	0.597777	88912.5	0.625237	3.7605e-08	1.73246e-06	55.9611	31.7919
DDX5	accessory	2.19016	0.549555	89906.5	0.632227	3.78763e-08	1.74158e-06	81.3869	64.7399
KIAA0513	accessory	0.456434	0.383904	83758.5	0.588994	4.058e-08	1.86229e-06	21.1679	3.46821
RPL21	accessory	2.53867	-0.450495	52261.5	0.367506	4.07611e-08	1.86698e-06	87.7129	96.5318
SHROOM2	accessory	0.256642	-0.374962	59500	0.418407	4.46019e-08	2.03897e-06	12.0438	27.7457
WASF3	accessory	1.16481	0.544598	88296	0.620902	5.00778e-08	2.27614e-06	49.8783	27.7457
GPM6B	accessory	0.355958	-0.4242	58243.5	0.409571	5.16124e-08	2.34141e-06	16.3017	32.948
DAPK1	accessory	0.195822	-0.319201	60639	0.426417	5.19077e-08	2.35031e-06	9.24574	23.6994
SOWAHC	accessory	1.35643	0.576601	88780	0.624306	5.70772e-08	2.56967e-06	57.5426	33.526
RTN4RL1	accessory	0.377752	-0.405784	57923.5	0.407321	5.70658e-08	2.56967e-06	17.5182	35.2601
OSBPL1A	accessory	1.96785	0.537144	89566	0.629833	5.72373e-08	2.57199e-06	76.0341	58.9595
RPS6	accessory	2.12635	-0.390271	52566.5	0.36965	6.21604e-08	2.78794e-06	80.4136	86.7052
FAM49A	accessory	0.120944	-0.264703	62395.5	0.438768	6.44458e-08	2.88498e-06	5.83942	17.9191
RPL23A	accessory	2.22922	-0.374016	52571	0.369682	6.46336e-08	2.88794e-06	82.8467	88.4393
TUBB2A	accessory	0.0964802	-0.255809	63161.5	0.444155	6.79584e-08	3.03079e-06	4.62287	15.6069
PLA2G10	accessory	0.382095	0.34187	82725.5	0.58173	7.07424e-08	3.14903e-06	18.2482	1.7341
CRB2	accessory	0.878078	0.487267	86910	0.611156	7.2677e-08	3.22305e-06	38.8078	19.0751
ZFYVE9	accessory	0.12341	-0.254003	62506.5	0.439549	7.94285e-08	3.5159e-06	5.71776	17.9191
C5NT1AL	accessory	0.315092	0.315092	81569.5	0.573601	8.03324e-08	3.54269e-06	14.7202	0
CALM2	accessory	0.520463	-0.448823	56749.5	0.399065	9.53668e-08	4.15933e-06	23.8443	42.7746
GAPDH	accessory	3.43132	-0.292931	52813	0.371384	1.01728e-07	4.41241e-06	97.4453	99.422
USH2A	accessory	1.43562	-0.5354	53357	0.375209	1.0787e-07	4.67031e-06	58.8808	76.8786
STARD13	accessory	0.386812	0.350741	82357	0.579139	1.11441e-07	4.81613e-06	17.5182	1.7341
GALNT7	accessory	0.971557	0.51253	87128	0.612689	1.12509e-07	4.85344e-06	42.8224	20.8092
IGSF9B	accessory	0.540944	0.401197	84247.5	0.592433	1.18641e-07	5.10868e-06	24.9392	6.93642
FAM124A	accessory	0.335856	0.322967	81666	0.57428	1.25695e-07	5.40261e-06	15.4501	0.578035
GUCA1A	accessory	1.0702	0.541758	87273	0.613708	1.34428e-07	5.76753e-06	45.1338	22.5434
DYRK2	accessory	0.4701	0.370242	83548.5	0.587517	1.36172e-07	5.83179e-06	22.2628	4.62428
UQCR10	accessory	1.43858	-0.489887	53489.5	0.376141	1.37563e-07	5.88077e-06	59.854	74.5665
RPL26L1	accessory	2.1775	-0.366354	53128.5	0.373602	1.53224e-07	6.53846e-06	80.5353	85.5491
LOC107053500	accessory	0.324405	0.313506	81448	0.572747	1.70009e-07	7.22871e-06	15.0852	0.578035
ELK4	accessory	0.34609	0.323705	81755	0.574905	1.73895e-07	7.38072e-06	16.0584	1.15607
PSD2	accessory	0.343643	0.319067	81784.5	0.575113	1.76002e-07	7.45685e-06	16.18	1.15607
EIF3D	accessory	0.23595	-0.318421	60309.5	0.4241	2.03242e-07	8.5803e-06	11.4355	26.5896
GNGT2	accessory	3.50076	0.341764	88852.5	0.624815	2.38719e-07	1.00423e-05	97.3236	94.2197
NAV1	accessory	0.413493	0.348777	82452.5	0.57981	2.39989e-07	1.00778e-05	18.8564	2.89017
C2CD2	accessory	0.150043	-0.270081	62195	0.437358	2.47705e-07	1.03835e-05	7.05596	19.6532
GPM6A	accessory	1.01062	-0.532997	54720.5	0.384797	2.63851e-07	1.10408e-05	44.2822	64.7399
RPS15A	accessory	1.85904	-0.460953	53602.5	0.376936	2.78094e-07	1.16163e-05	72.3844	83.237
MEIS2	accessory	2.07546	-0.481889	53560.5	0.37664	2.87298e-07	1.19586e-05	76.5207	87.8613
C26H6ORF125	accessory	0.53239	0.384255	83829	0.58949	2.94446e-07	1.22347e-05	24.8175	7.51445
RNF157	accessory	0.712736	0.440086	85165.5	0.598888	2.99838e-07	1.24153e-05	32.1168	12.7168
PTP4A3	accessory	0.198951	-0.302497	61256	0.430755	2.99765e-07	1.24153e-05	9.3674	23.1214
TRIO	accessory	0.736703	-0.488079	55925	0.393268	3.01325e-07	1.24551e-05	33.09	52.6012
FGF12	accessory	0.350303	-0.366374	59013	0.414982	3.05879e-07	1.26213e-05	16.3017	32.948
AKAP2	accessory	0.606092	-0.454415	56757.5	0.399122	3.14676e-07	1.29568e-05	27.2506	46.8208
TTC8	accessory	0.570626	-0.454222	56950	0.400475	3.15101e-07	1.29568e-05	26.399	43.9306
UNC119	accessory	1.74041	0.50909	88356	0.621324	3.18011e-07	1.30538e-05	70.1946	53.1792
ASXL2	accessory	0.44402	0.35226	82806	0.582296	3.22352e-07	1.32092e-05	20.6813	4.04624
TNFSF13B	accessory	0.310226	0.299804	81027	0.569786	3.27828e-07	1.34104e-05	14.4769	0.578035
RPL36A	accessory	2.46066	-0.44152	53587	0.376827	3.36546e-07	1.37433e-05	87.2263	97.1098
PPP1CC	accessory	0.623189	0.412066	84429	0.593709	3.83068e-07	1.55895e-05	28.5888	9.82659
RPL11	accessory	1.47006	-0.504599	54114.5	0.380536	3.94675e-07	1.60344e-05	60.7056	75.7225
SPO11	accessory	0.27853	0.27853	80531.5	0.566302	4.1594e-07	1.68119e-05	13.2603	0
HIBADH	accessory	0.62255	0.4138	84290	0.592732	4.16948e-07	1.6824e-05	27.8589	10.4046
EPB41L2	accessory	0.26218	-0.338911	60314	0.424131	4.54575e-07	1.83111e-05	12.5304	27.1676
LOC107052926	accessory	0.645816	0.419301	84380.5	0.593368	4.72702e-07	1.9009e-05	28.8321	10.4046
CDC42BPB	accessory	0.505295	-0.422715	57672.5	0.405556	4.85046e-07	1.94724e-05	23.4793	41.0405
RPSA	accessory	2.07624	-0.342109	53926	0.37921	5.26034e-07	2.10822e-05	80.1703	85.5491
PKN2	accessory	0.185691	-0.278211	61761	0.434307	5.30125e-07	2.12104e-05	8.63747	21.9653
RPL23	accessory	2.92959	-0.283751	53878	0.378873	5.33596e-07	2.13133e-05	95.1338	97.1098
RAB11FIP4	accessory	0.384783	0.326811	81873	0.575735	5.50799e-07	2.19266e-05	17.8832	2.89017
PPM1H	accessory	0.293934	-0.332492	60006.5	0.421969	5.76855e-07	2.29254e-05	13.747	29.4798
DACH1	accessory	0.897076	-0.529179	55826.5	0.392575	5.79718e-07	2.30006e-05	37.9562	53.7572
RPL27A	accessory	1.70372	-0.422981	54163.5	0.380881	5.85261e-07	2.31818e-05	68.6131	78.6127
KIF2C	accessory	0.36101	0.316923	81539	0.573386	5.91501e-07	2.33899e-05	16.7883	2.31214
HELT	accessory	0.302039	0.29048	80663	0.567226	5.94353e-07	2.34636e-05	13.9903	0.578035
NT5C1A	accessory	0.235629	-0.305216	60932.5	0.428481	6.06711e-07	2.39117e-05	10.9489	25.4335
JAKMIP1	accessory	1.45952	0.501875	87492.5	0.615252	6.30703e-07	2.4816e-05	59.4891	41.6185
C7orf73	accessory	0.666772	-0.441693	56794	0.399378	6.76643e-07	2.65356e-05	30.1703	47.9769
MAST4	accessory	0.308992	0.295173	80611	0.566861	6.83893e-07	2.67756e-05	13.9903	0.578035
RPL5	accessory	0.910352	-0.477581	55669	0.391467	7.20763e-07	2.81263e-05	40.3893	59.5376
RPL34	accessory	1.87998	-0.407428	54219.5	0.381274	7.35505e-07	2.86545e-05	73.7226	82.659
HEXIM1	accessory	0.970472	0.462933	86100	0.60546	7.39602e-07	2.87669e-05	42.7007	23.6994
SLC25A5	accessory	1.68981	0.50133	87696	0.616683	7.6856e-07	2.96502e-05	67.2749	50.289
NDUFB1	accessory	1.48909	0.480577	87476	0.615136	7.74848e-07	2.98442e-05	61.6788	45.0867
COX4I1	accessory	1.60665	0.537859	87604.5	0.616039	7.84405e-07	3.01634e-05	65.6934	45.0867
MAP9	accessory	0.424781	0.33927	82116	0.577444	8.46834e-07	3.24588e-05	19.4647	4.04624
HSPE1	accessory	0.50217	-0.408852	58016.5	0.407975	8.51062e-07	3.25682e-05	23.236	40.4624
MACROD2	accessory	1.76685	0.567552	87643	0.61631	9.08249e-07	3.47007e-05	69.8297	48.5549
NCOA2	accessory	0.709339	0.422803	84545	0.594525	9.42112e-07	3.59366e-05	31.8735	13.2948
RPL13	accessory	1.54002	-0.434056	54623	0.384112	9.72112e-07	3.70214e-05	63.747	74.5665
GALNT13	accessory	0.609175	0.39317	83870.5	0.589782	9.94044e-07	3.7796e-05	27.9805	10.4046
ARHGEF4	accessory	0.358681	0.315302	81201	0.57101	1.00095e-06	3.79371e-05	16.3017	2.31214
PTPRK	accessory	0.677055	0.420623	84189	0.592021	1.04261e-06	3.92708e-05	30.0487	11.5607
RPL9	accessory	1.7425	-0.419164	54528.5	0.383447	1.06993e-06	4.0103e-05	70.073	80.9249
FAM43A	accessory	0.479668	0.35579	82556	0.580538	1.17282e-06	4.3821e-05	21.8978	5.78035
NTNG2	accessory	0.798302	0.436407	84871.5	0.596821	1.25378e-06	4.67724e-05	35.0365	16.763
MFN2	accessory	0.491586	0.352545	82689	0.581473	1.31871e-06	4.91175e-05	22.7494	6.35838
EYS	accessory	2.95924	-0.301023	54510	0.383317	1.36536e-06	5.06956e-05	94.1606	97.1098
RPS27A	accessory	1.97617	-0.386793	54606	0.383992	1.38509e-06	5.13477e-05	76.5207	85.5491
KRAS	accessory	0.508071	-0.410787	58283	0.409849	1.41405e-06	5.23396e-05	23.1144	41.0405
HCN1	accessory	0.39529	0.317061	81561	0.573541	1.50897e-06	5.56794e-05	18.2482	3.46821
RPL24	accessory	1.95099	-0.448563	54694	0.384611	1.5529e-06	5.71227e-05	75.1825	87.2832
RPL37A	accessory	2.28772	-0.330105	54632.5	0.384179	1.56258e-06	5.73069e-05	83.6983	87.8613
SUSD3	accessory	0.305988	0.275972	80434	0.565616	1.57449e-06	5.76486e-05	14.3552	1.15607
LOC107053944	accessory	0.245478	-0.306758	61170	0.430151	1.61298e-06	5.88764e-05	11.5572	25.4335
NPC1	accessory	0.451499	0.336552	82191	0.577971	1.69202e-06	6.13837e-05	20.9246	5.78035
HAP1	accessory	0.893257	0.456708	85177	0.598969	1.73743e-06	6.25528e-05	39.0511	19.6532
EGFLAM	accessory	2.2461	0.485133	87389.5	0.614528	1.96484e-06	7.02075e-05	83.455	68.7861
LOC101748281	accessory	0.261677	0.261677	79493.5	0.559002	2.08448e-06	7.43706e-05	11.8005	0
SAMD8	accessory	0.405898	0.318403	81572	0.573619	2.13596e-06	7.60929e-05	18.8564	4.04624
GRM8	accessory	2.34976	0.435351	87319.5	0.614035	2.18479e-06	7.77158e-05	83.09	72.8324
FAM13A	accessory	0.457089	0.336853	82064	0.577078	2.22018e-06	7.88562e-05	20.9246	5.78035
RPL7	accessory	1.4847	-0.421461	55247	0.3885	2.27338e-06	8.0625e-05	62.0438	72.8324
LRP11	accessory	1.19413	0.475021	86152.5	0.605829	2.30981e-06	8.17949e-05	51.3382	32.3699
TMEM127	accessory	0.169282	-0.253061	62712.5	0.440998	2.32122e-06	8.20765e-05	7.78589	19.6532
SPTBN1	accessory	0.415519	-0.373454	59358.5	0.417412	2.41767e-06	8.53597e-05	19.0998	35.8382
NSG1	accessory	0.686666	-0.430125	57389	0.403562	2.49358e-06	8.77785e-05	31.3869	49.1329
PIK3R2	accessory	0.204041	-0.282542	62060	0.436409	2.53572e-06	8.91297e-05	9.61071	21.9653
RPLP2	accessory	2.00445	-0.362542	55024	0.386932	2.5451e-06	8.93271e-05	76.8856	84.3931
AES	accessory	0.317313	-0.312413	60357	0.424434	2.56589e-06	8.99238e-05	15.0852	30.0578
TMEM38B	accessory	0.320076	0.278323	80454	0.565757	2.67252e-06	9.35225e-05	15.0852	1.7341
SYNGR1	accessory	1.29521	0.479631	86207.5	0.606216	2.90631e-06	0.000101405	54.3796	35.8382
TNS3	accessory	0.176643	-0.270354	62587.5	0.440119	3.04443e-06	0.000105835	8.39416	20.2312
CAMK4L	accessory	0.380191	0.304766	81069	0.570081	3.1662e-06	0.000109827	17.5182	3.46821
PSMB2	accessory	0.239026	-0.279185	61544.5	0.432784	3.17553e-06	0.000109989	11.3139	24.8555
DMXL2	accessory	0.47525	0.333369	82186.5	0.57794	3.23825e-06	0.000111998	22.2628	6.93642
PIGBOS1	accessory	0.42332	-0.373519	59489	0.41833	3.24835e-06	0.000112184	19.4647	34.6821
LRP2	accessory	0.841354	0.41264	84630.5	0.595126	3.40708e-06	0.000117495	37.3479	20.8092
DCLK1	accessory	2.27201	0.448429	86990.5	0.611722	3.44963e-06	0.00011879	82.3601	70.5202
SORBS1	accessory	0.375385	0.307967	80915	0.568998	3.47821e-06	0.0001196	17.0316	3.46821
XIAP	accessory	0.327951	0.278526	80429.5	0.565584	3.84033e-06	0.00013167	15.4501	2.31214
MAB21L1	accessory	1.45261	0.494488	86320.5	0.60701	4.02871e-06	0.000137795	60.9489	41.0405
MAPT	accessory	0.270596	-0.293307	61196	0.430333	4.09644e-06	0.000139845	12.8954	26.5896
CACNA2D4	accessory	1.81717	0.511344	86623.5	0.609141	4.25981e-06	0.000145213	70.5596	52.0231
NRCAM	accessory	0.341039	-0.32461	60445.5	0.425056	4.40932e-06	0.00014997	15.6934	31.2139
DOCK5	accessory	0.387659	0.304442	81031	0.569814	4.41199e-06	0.00014997	17.8832	4.04624
TMEM108	accessory	0.647128	-0.409513	58147.5	0.408896	4.7652e-06	0.000161744	28.4672	46.2428
DIRAS1	accessory	0.513196	0.33549	82421.5	0.579592	4.92436e-06	0.000166908	24.4526	8.67052
CHCHD10	accessory	1.87343	0.509289	86540.5	0.608557	5.33465e-06	0.000179024	73.8443	55.4913
SMC3	accessory	0.2727	-0.295539	61319.5	0.431202	5.39009e-06	0.000180629	12.8954	26.5896
NDRG1	accessory	1.52782	0.498139	86131	0.605678	5.4032e-06	0.000180813	61.0706	42.1965
TBCA	accessory	0.489787	-0.378546	59181.5	0.416167	5.74582e-06	0.000191468	22.871	37.5723
LOC107052566	accessory	0.38115	0.300175	80685	0.567381	5.85467e-06	0.000194549	17.0316	3.46821
CLASP1	accessory	0.203198	-0.262724	62361	0.438526	5.85213e-06	0.000194549	9.73236	21.9653
CDC42BPA	accessory	1.57088	-0.434166	55874	0.392909	6.00294e-06	0.000199197	63.382	75.7225
PYGL	accessory	0.818779	0.414573	84107	0.591445	6.08174e-06	0.00020153	36.0097	19.0751
NDUFA4	accessory	1.78953	-0.418883	55729	0.391889	6.16315e-06	0.000203943	70.8029	82.0809
RPS6KA5	accessory	0.504403	0.334282	82064	0.577078	6.62109e-06	0.000218791	23.3577	8.09249
PTPRF	accessory	0.699223	0.388792	83306	0.585812	6.94236e-06	0.000228453	30.7786	13.8728
DOCK11	accessory	0.415878	0.30935	81128.5	0.5705	6.99669e-06	0.000229922	19.0998	5.20231
PGRMC1	accessory	0.537227	0.336753	82339	0.579012	7.20748e-06	0.000236194	25.0608	9.24855
PRR16	accessory	0.277705	-0.290565	61492.5	0.432418	7.43061e-06	0.000243171	12.7737	26.5896
RPL15	accessory	2.34958	-0.327702	55728	0.391882	7.44834e-06	0.000243415	85.7664	90.7514
PABPC1	accessory	0.848186	-0.422012	57402.5	0.403657	7.49092e-06	0.00024447	37.8345	54.9133
MEF2A	accessory	0.963241	0.415808	84608	0.594968	8.14611e-06	0.00026476	42.2141	25.4335
DENND5B	accessory	0.864544	0.406394	84096	0.591367	9.43762e-06	0.00030548	38.3212	20.8092
ARID3A	accessory	0.388312	-0.334567	60352.5	0.424402	9.53855e-06	0.000308326	18.1265	32.3699
CLUH	accessory	0.411405	0.301919	80913	0.568984	9.90515e-06	0.000318873	18.8564	5.20231
PPP3CA	accessory	0.663972	0.372649	82914.5	0.583059	1.01641e-05	0.000326324	29.4404	13.8728
PLEKHG5	accessory	1.60185	0.41547	85859.5	0.603768	1.02467e-05	0.000328087	64.9635	51.4451
ZNF385B	accessory	1.0208	-0.443128	57166.5	0.401998	1.03648e-05	0.000331422	43.7956	58.9595
OAZ1	accessory	1.65122	-0.423802	56225.5	0.395381	1.10936e-05	0.000353773	67.0316	79.7688
MDH1	accessory	0.986261	0.432963	84485	0.594103	1.1341e-05	0.000361178	43.5523	24.8555
TLX2	accessory	0.477052	0.321466	81511	0.57319	1.18525e-05	0.000376456	22.0195	7.51445
YWHAE	accessory	0.946902	-0.420613	57374	0.403457	1.22189e-05	0.000387573	42.4574	57.8035
SNAP25	accessory	1.04257	0.425357	84586	0.594813	1.26666e-05	0.000396148	45.3771	27.7457
BTBD3	accessory	0.442524	0.305684	81154	0.570679	1.30795e-05	0.000406183	20.5596	6.35838
ARL6	accessory	0.703081	0.37669	83033	0.583892	1.35029e-05	0.000418236	31.3869	15.6069
ATP5J2	accessory	1.80755	0.41855	85820.5	0.603494	1.36541e-05	0.000422369	71.1679	58.3815
SAT1	accessory	0.420661	0.294689	80856.5	0.568587	1.6427e-05	0.000503548	19.708	5.78035
EIF4EBP1	accessory	0.224132	-0.258658	62491	0.43944	1.64129e-05	0.000503548	10.8273	22.5434
SKI	accessory	0.666324	0.365044	82722	0.581705	1.6499e-05	0.000504452	30.0487	14.4509
MIB2	accessory	1.07235	0.430109	84491.5	0.594149	1.6591e-05	0.000506325	46.7153	27.7457
KIAA1671	accessory	0.63645	0.354375	82518	0.580271	1.66029e-05	0.000506325	28.8321	12.7168
SLC35B4	accessory	0.215005	-0.258987	62650.5	0.440562	1.68628e-05	0.000513558	10.3406	21.9653
SVIL	accessory	0.773094	-0.399964	58297.5	0.409951	1.72655e-05	0.000523838	34.6715	49.1329
TRAP1	accessory	0.470228	0.309545	81295	0.571671	1.79178e-05	0.000542934	21.8978	8.09249
PPA1	accessory	0.925572	0.407809	83911	0.590067	1.82743e-05	0.00055303	40.5109	23.6994
LOC101749016	accessory	0.221214	-0.252611	62728.5	0.44111	1.88307e-05	0.000568419	10.219	21.9653
RPS3A	accessory	2.16869	-0.341703	56500	0.397311	2.00891e-05	0.000601051	80.292	87.2832
SIX3	accessory	2.16318	0.344613	85671	0.602443	2.03638e-05	0.000608503	79.927	72.8324
ZMIZ1	accessory	0.716267	-0.399048	58798.5	0.413474	2.15762e-05	0.00064392	31.3869	45.6647
H1FX	accessory	0.367601	-0.311988	61042.5	0.429254	2.29542e-05	0.000681616	16.91	31.7919
PIK3R3	accessory	1.47057	0.414059	85070	0.598217	2.3646e-05	0.000700534	60.219	46.2428
URM1	accessory	0.278534	-0.291688	62036.5	0.436244	2.36503e-05	0.000700534	13.017	25.4335
ZNF521	accessory	0.299044	-0.28257	61835	0.434827	2.58681e-05	0.000762419	13.9903	26.5896
AKT3	accessory	0.601446	-0.363713	59426	0.417887	2.66711e-05	0.000784137	27.4939	41.0405
LOC107050177	accessory	0.37217	-0.312564	61046	0.429279	2.68619e-05	0.000788768	17.6399	30.6358
NLGN1	accessory	0.32753	0.266261	79320.5	0.557786	2.87438e-05	0.000840906	14.3552	2.89017
SELENOH	accessory	0.295036	-0.289108	61901	0.435291	2.95213e-05	0.00086259	13.9903	26.5896
CDK17	accessory	1.08811	0.414038	84095	0.59136	3.12247e-05	0.00091124	46.837	30.6358
SUV39H1	accessory	1.23262	0.420505	84444.5	0.593818	3.13891e-05	0.000914913	52.0681	36.4162
HNRNPM	accessory	0.566029	-0.357839	59674	0.419631	3.19583e-05	0.000929218	26.2774	41.0405
PDE6H	accessory	2.85092	0.317461	85380.5	0.6004	3.22998e-05	0.000938	93.1873	87.8613
GCSH	accessory	0.353049	0.26112	79842	0.561453	3.39938e-05	0.000982382	16.6667	4.62428
MPP4	accessory	1.18111	0.40927	84207	0.592148	3.44596e-05	0.000993425	49.2701	34.104
COX7B	accessory	1.70776	0.406298	85061.5	0.598157	3.56309e-05	0.00102346	69.9513	56.0694
FSTL5	accessory	2.10387	-0.379929	56983	0.400707	3.6567e-05	0.00104829	77.6156	87.2832
RPL27	accessory	1.71556	-0.365021	57116	0.401643	3.65836e-05	0.00104829	68.0049	78.6127
DGKI	accessory	0.491897	-0.332381	60296.5	0.424008	3.73687e-05	0.00106949	22.6277	37.5723
SYNPR	accessory	1.51104	0.44592	84791	0.596255	3.75088e-05	0.00107186	62.6521	45.0867
ARL3	accessory	1.20255	0.416342	84248.5	0.59244	3.87198e-05	0.0011002	51.4599	35.2601
CDC73	accessory	0.500932	0.305446	81139.5	0.570577	3.95636e-05	0.00112149	23.3577	9.24855
WDCP	accessory	0.361562	0.261777	79812.5	0.561246	4.00742e-05	0.00113325	16.91	4.62428
RPL30	accessory	2.18537	-0.253007	57069	0.401312	4.2217e-05	0.00119101	82.4818	84.9711
HMGCR	accessory	0.392036	-0.320469	61092	0.429602	4.27764e-05	0.00120393	18.7348	31.7919
ATPIF1	accessory	2.14204	0.378405	85029.5	0.597932	4.66397e-05	0.00130492	81.0219	70.5202
LOC107050595	accessory	0.746928	0.361967	82518.5	0.580274	4.79524e-05	0.00133724	33.455	17.9191
TMEM135	accessory	0.258722	-0.253003	62660	0.440628	4.80971e-05	0.00133938	12.0438	23.6994
NDUFA12	accessory	1.1041	0.395898	83828	0.589483	5.18275e-05	0.00143652	48.1752	32.3699
RNASEK	accessory	1.57759	0.414004	84588.5	0.594831	5.25458e-05	0.00145473	63.747	49.711
AUTS2	accessory	2.10577	0.385024	84866	0.596782	5.48484e-05	0.00151494	77.7372	67.6301
SPAG5	accessory	0.875279	0.366236	82995.5	0.583629	5.56916e-05	0.00153644	38.8078	22.5434
GTDC1	accessory	0.305796	-0.283496	62244	0.437703	6.04338e-05	0.00166147	14.2336	26.0116
FAM134B	accessory	0.557366	0.312098	81294.5	0.571667	6.08096e-05	0.00166987	25.6691	11.5607
HIF1A	accessory	0.928292	0.378578	83087	0.584272	6.08963e-05	0.00167032	40.146	25.4335
COX7A2	accessory	1.77053	0.413833	84617	0.595031	6.28583e-05	0.00172016	70.073	56.0694
PCBP2	accessory	2.70793	0.271958	84845	0.596634	6.29361e-05	0.0017203	90.9976	87.8613
CLDND1	accessory	0.539736	0.303647	81205	0.571038	6.49633e-05	0.00177367	25.3041	11.5607
LOC107056275	accessory	0.737048	0.350138	82238	0.578302	6.55951e-05	0.00178476	32.7251	17.9191
MAP7	accessory	0.795535	-0.369142	59213	0.416389	7.50603e-05	0.00203529	35.6448	50.289
ATP2B1	accessory	0.981936	0.379217	83109	0.584427	8.01721e-05	0.00216401	42.944	26.5896
SKP1	accessory	0.870198	-0.385898	59079.5	0.41545	8.92805e-05	0.00239623	38.6861	53.7572
TBL1XR1	accessory	0.80738	0.349455	82446.5	0.579768	9.13386e-05	0.00244043	36.618	21.3873
DLD	accessory	0.407339	0.265524	79860	0.56158	9.38831e-05	0.00249997	18.9781	6.93642
CSNK1A1	accessory	1.14676	0.374754	83509	0.58724	9.4725e-05	0.00251956	50.1217	35.2601
GAB3	accessory	0.313145	-0.279626	62476.5	0.439338	9.78356e-05	0.00259068	14.3552	26.0116
RPL38	accessory	2.31088	-0.295882	57756	0.406143	0.00010047	0.0026545	85.5231	91.9075
PGAM1	accessory	1.61696	0.375372	84124.5	0.591568	0.000103118	0.00271841	65.9367	53.7572
IDH3A	accessory	0.382709	0.261925	79474	0.558865	0.000103809	0.0027336	17.3966	5.78035
CASK	accessory	1.97105	0.401936	84297.5	0.592784	0.000103961	0.00273456	74.5742	62.4277
ELOVL4	accessory	0.776577	0.349008	82151	0.57769	0.000105593	0.00277441	34.7932	19.6532
RIMBP2	accessory	0.487422	0.2879	80426.5	0.565563	0.000105768	0.00277594	22.3844	9.24855
ANKRD33B	accessory	1.76484	0.349313	84187.5	0.592011	0.000106231	0.00278501	69.0998	59.5376
RAPGEF2	accessory	0.624979	-0.34407	60289	0.423955	0.000107799	0.00281989	27.7372	42.1965
DNAJA3	accessory	0.481967	0.283665	80358	0.565082	0.000108191	0.00282702	22.0195	9.24855
ATP5E	accessory	1.99203	0.345064	84307	0.592851	0.000108486	0.00283162	77.3723	68.2081
SLC1A2	accessory	0.645635	0.322459	81454.5	0.572792	0.000109702	0.00286022	29.0754	15.6069
TOX2	accessory	0.39491	0.259433	79682	0.560328	0.000111243	0.00289721	18.6131	6.35838
OAZ2	accessory	0.738178	0.333393	81930	0.576136	0.000113395	0.00294355	33.09	19.0751
MARCH11	accessory	0.531536	0.294813	80722	0.567641	0.000115776	0.00299554	24.4526	10.9827
DLG1	accessory	1.42187	0.426758	83743	0.588885	0.000116093	0.00299719	58.3942	41.0405
TCF12	accessory	0.573538	-0.327497	60624	0.426311	0.000127232	0.00327053	26.0341	39.8844
FAM174B	accessory	0.450154	0.270584	80063	0.563007	0.000134377	0.00344673	21.0462	8.67052
RPL7A	accessory	1.67308	-0.330116	58184	0.409153	0.000135249	0.00346161	67.8832	75.1445
AUH	accessory	0.779511	0.346865	81944.5	0.576238	0.000144076	0.00368355	34.7932	20.2312
SNX9	accessory	0.691214	0.329163	81427.5	0.572602	0.000145496	0.00371585	30.4136	16.185
KCNJ14L	accessory	0.819932	0.334911	82092	0.577275	0.000154772	0.00388671	36.7397	21.9653
CTBP1	accessory	0.520003	0.283285	80484.5	0.565971	0.000157141	0.00388671	24.0876	10.9827
PCCA	accessory	0.644161	0.313146	81198	0.570989	0.000165089	0.00404639	29.1971	15.6069
RERE	accessory	0.826077	0.335742	81985	0.576523	0.000176919	0.00430081	36.4964	22.5434
RPS10	accessory	0.982562	-0.372622	59319	0.417134	0.000182599	0.0044298	43.309	57.2254
PHACTR1	accessory	0.502636	0.285098	80158.5	0.563679	0.00018666	0.00452369	22.7494	9.82659
PDZD2	accessory	0.534505	-0.30673	61148.5	0.429999	0.000191708	0.00463655	24.0876	38.1503
LOC101749344	accessory	1.23512	0.378762	83026.5	0.583847	0.000193513	0.00467546	51.4599	36.9942
LOC112533599	accessory	1.91393	0.402082	83730	0.588794	0.000194033	0.00468324	71.8978	60.1156
FUS	accessory	1.60041	-0.392516	58620	0.412219	0.000204886	0.00492515	63.017	75.1445
NSF	accessory	0.601759	0.299454	80828.5	0.56839	0.000206683	0.0049533	27.4939	14.4509
MSI2	accessory	1.03187	0.35828	82511	0.580222	0.000216886	0.0051605	44.6472	30.0578
NDUFV2	accessory	0.484747	0.268253	80062.5	0.563004	0.000224469	0.00530453	22.7494	10.4046
SEPT7	accessory	0.327656	-0.254227	62758	0.441318	0.000243465	0.00568547	15.5718	26.5896
MEF2D	accessory	1.93253	0.392774	83497	0.587155	0.000261666	0.00607464	73.7226	60.1156
AIPL1	accessory	1.05838	0.370745	82390.5	0.579374	0.000264181	0.00612105	45.2555	30.0578
RAPGEF5	accessory	0.851597	0.327239	81812	0.575306	0.00027428	0.00632972	38.3212	23.1214
RAP1GAP2	accessory	0.51036	0.278358	80020.5	0.562708	0.000274521	0.00632972	23.236	10.9827
MTFP1	accessory	1.12963	0.35572	82548.5	0.580485	0.000282726	0.00650627	48.2968	34.6821
RPL35	accessory	2.00009	-0.321919	58699.5	0.412778	0.000285604	0.00655977	77.129	85.5491
STXBP1	accessory	1.2369	0.369454	82773.5	0.582068	0.000289632	0.00663943	53.0414	38.1503
CASZ1	accessory	1.41226	-0.370109	59044	0.4152	0.000291877	0.0066836	58.2725	71.6763
RPL10A	accessory	1.13033	-0.310131	59449.5	0.418052	0.000292122	0.0066836	49.1484	55.4913
SHROOM3	accessory	0.402286	0.250954	79141	0.556524	0.000293537	0.00670304	18.3698	7.51445
CAMK1D	accessory	0.902502	-0.345424	60027.5	0.422117	0.000310065	0.00706686	39.6594	49.711
MXRA7	accessory	0.769202	-0.328713	60361	0.424462	0.000312089	0.00709255	34.9148	47.9769
UBC	accessory	2.12577	0.30632	83342	0.586065	0.000338097	0.00765428	78.2238	71.0983
ENO2	accessory	0.507074	-0.29404	61696.5	0.433853	0.000338624	0.00765892	23.1144	35.8382
SYT14	accessory	0.428464	0.25156	79304	0.55767	0.000353496	0.00797337	19.8297	8.67052
HUC	accessory	0.513538	0.280595	79786.5	0.561063	0.000367215	0.00821937	22.871	10.9827
FKBP1B	accessory	0.737637	0.311555	81119	0.570433	0.000377275	0.00842865	33.5766	19.0751
SPCS1	accessory	0.591488	0.286694	80393.5	0.565331	0.000377885	0.00843433	27.2506	14.4509
ACAP3	accessory	0.612798	-0.325191	61216	0.430474	0.000381919	0.00851637	27.8589	39.8844
CYFIP2	accessory	1.04283	0.335606	82093	0.577282	0.000391901	0.00870621	45.2555	31.7919
UBN2	accessory	0.593183	0.280903	80422.5	0.565535	0.000391779	0.00870621	27.6156	15.0289
DMD	accessory	1.30195	0.386853	82341.5	0.57903	0.000413629	0.00914611	50	37.5723
TULP1	accessory	1.20715	0.329572	82429	0.579645	0.000418747	0.00922487	51.8248	39.8844
DPP6	accessory	0.720753	0.334958	80535.5	0.56633	0.000454742	0.00997154	29.3187	16.763

## Sheet: F
gene	cluster	avgExpr	avg_log2FC	stat	auc	p_val	p_val_adj	pct_in	pct_out
SNTG1	principal	0.283335	-2.17377	117344	0.0700001	0	0	16.5468	90.2156
LRRC4C	principal	3.67071	1.91489	1563166	0.932487	0	0	98.777	75.6219
GYS2	principal	0.109237	-1.63599	237692	0.141793	3.53513e-284	2.59927e-280	6.54676	75.0415
DLGAP1	principal	0.348839	-1.59945	235004	0.140189	2.0174e-253	9.44413e-250	21.1511	81.0945
NEXN	principal	1.55886	1.48436	1.41305e+06	0.842936	2.14075e-253	9.44413e-250	71.3669	4.64345
SOX5	principal	2.50984	1.62844	1.47243e+06	0.878363	1.70815e-249	6.27972e-246	91.3669	46.4345
LOC132782807	principal	4.79415	0.804851	1.45953e+06	0.870664	1.97609e-233	6.22693e-230	100	99.8342
STBD1	principal	0.25611	-1.50518	280796	0.167505	2.54446e-231	7.0157e-228	14.3885	75.3731
SLC4A7	principal	1.04665	-1.48993	247478	0.14763	9.69783e-217	2.37683e-213	51.6547	91.9569
IGSF9	principal	2.15128	1.43399	1.41703e+06	0.845311	4.61593e-212	1.01818e-208	86.1871	40.0498
THSD7A	principal	0.177857	-1.25041	331440	0.197717	2.55693e-206	5.12734e-203	11.0791	67.4959
ASAP2	principal	0.294713	-1.29134	320320	0.191083	1.32825e-198	2.44155e-195	17.6978	72.8027
NRG1	principal	3.60508	0.934701	1.40977e+06	0.84098	7.15696e-198	1.21437e-194	99.0647	93.6153
LINGO2	principal	0.564879	-1.4734	310558	0.18526	1.39612e-187	2.19969e-184	31.5108	78.7728
RAP1GAP2	principal	0.152887	-1.07708	381940	0.227841	3.24488e-178	4.77171e-175	9.85612	61.1111
PYGL	principal	0.0599027	-1.08363	418128	0.249429	4.6635e-177	6.42922e-174	3.88489	52.7363
TMEM132C	principal	0.171957	-1.14286	380923	0.227235	1.20516e-176	1.56373e-173	10.6475	61.7745
IQSEC1	principal	2.94099	0.996967	1.37121e+06	0.817976	1.50862e-172	1.84873e-169	95.4676	82.0896
SPOCK3	principal	0.146086	-1.04569	406668	0.242593	1.48785e-165	1.72732e-162	9.06475	57.9602
MARCHF4	principal	0.0765278	-0.991834	430576	0.256855	7.73559e-165	8.53159e-162	5.17986	52.2388
USP43	principal	0.0187958	-0.779761	475088	0.283408	5.70472e-156	5.99212e-153	1.36691	44.3615
SLC18B1	principal	0.0763283	-0.866952	447234	0.266792	1.0213e-155	1.02399e-152	4.7482	50.6633
ARHGEF4	principal	1.274	-1.04394	346536	0.206722	3.21274e-149	3.08116e-146	63.6691	87.9768
MPDZ	principal	1.82354	-0.941783	346920	0.206951	4.57227e-147	4.2023e-144	78.6331	94.859
LSAMP	principal	3.46569	-0.581235	350458	0.209062	1.31859e-144	1.16342e-141	98.4173	99.5854
MMD	principal	0.691209	-1.11262	371405	0.221557	3.99398e-144	3.38843e-141	38.8489	77.3632
SLC8A1	principal	0.892181	-1.13353	376372	0.22452	6.47141e-137	5.2869e-134	46.259	81.4262
KCNB1	principal	1.30095	-1.35681	371655	0.221706	1.01996e-135	8.0351e-133	53.3813	91.4594
LOC132778692	principal	0.860572	0.795615	1191419	0.710726	7.50503e-127	5.70848e-124	45.6115	3.9801
SERPINE2	principal	0.0665721	-0.723474	505455	0.301523	1.14657e-126	8.43035e-124	4.17266	43.3665
LOC132781973	principal	0.996711	0.866093	1202514	0.717345	5.53121e-122	3.93572e-119	50	7.87728
THRB	principal	2.51813	0.888527	1281005	0.764168	4.65502e-120	3.20877e-117	92.446	74.1294
EPHA7	principal	1.22095	0.969279	1223253	0.729717	6.16184e-120	4.11873e-117	56.9065	14.7595
PDZK1	principal	1.54544	0.988756	1256205	0.749374	1.77935e-118	1.15438e-115	72.5899	31.5091
LOC132775384	principal	0.0578507	-0.665169	526987	0.314368	2.25445e-118	1.42082e-115	3.38129	40.3814
FAT4	principal	0.0517287	-0.655454	537494	0.320635	1.94399e-113	1.19113e-110	3.52518	38.806
KCNMA1	principal	3.26469	0.638952	1265471	0.754901	1.79346e-111	1.06919e-108	97.8417	92.9519
LOC132774262	principal	0.333336	-0.865946	463814	0.276682	6.76104e-111	3.92461e-108	20.1439	60.4478
ADGRA1	principal	0.317373	-0.888025	470158	0.280467	1.62767e-109	9.20594e-107	19.7842	57.7944
ABI1	principal	0.386076	-0.880856	459182	0.27392	2.04286e-109	1.12653e-106	23.741	62.3549
MYLK	principal	0.938578	-0.904833	430702	0.25693	1.63424e-106	8.79219e-104	50	79.602
SPATA13	principal	0.878887	0.738408	1.17373e+06	0.700177	5.38514e-106	2.82823e-103	47.6259	8.54063
IQGAP2	principal	0.465671	-0.880786	459237	0.273952	2.11173e-105	1.08327e-102	27.1223	65.34
FYCO1	principal	0.801091	0.678642	1156331	0.689795	9.47566e-100	4.75032e-97	44.8921	7.71144
AKAP9	principal	2.57686	-0.636726	434863	0.259412	1.60669e-99	7.87566e-97	92.8777	97.7612
NPTX1	principal	0.770009	0.660619	1.1485e+06	0.685121	3.04563e-98	1.46045e-95	43.2374	6.79934
ACSL1	principal	1.13945	0.801894	1.19206e+06	0.711108	1.35869e-96	6.37657e-94	58.0576	21.1443
TLE1	principal	0.0671684	-0.546399	574208	0.342537	3.37086e-92	1.54905e-89	4.17266	35.4892
PRR16	principal	1.05182	0.777668	1.16487e+06	0.69489	2.31652e-89	1.04281e-86	52.1583	16.4179
ARHGAP24	principal	1.59397	-0.768137	460373	0.27463	3.09138e-88	1.36379e-85	72.6619	88.6401
TJP2	principal	0.0499135	-0.503019	592000	0.353151	2.35593e-87	1.01896e-84	3.38129	32.4212
NETO1	principal	1.05644	0.798095	1156163	0.689695	7.22698e-87	3.06563e-84	49.8561	16.0033
NDST1	principal	0.890537	0.687385	1147773	0.68469	7.41833e-87	3.08743e-84	47.7698	12.5207
NKAIN2	principal	0.39836	-0.820648	509414	0.303885	6.41258e-86	2.61942e-83	23.1655	57.0481
NCEH1	principal	0.0226375	-0.424433	624918	0.372787	6.66626e-81	2.67353e-78	1.36691	26.7828
DOCK7	principal	0.631748	0.5465	1100064	0.65623	3.83893e-80	1.51213e-77	36.259	5.63847
IQSEC2	principal	0.115305	-0.535079	579605	0.345756	1.25195e-79	4.84484e-77	7.48201	37.6451
FLRT2	principal	1.35033	0.808756	1.17035e+06	0.698157	5.55327e-79	2.11197e-76	63.2374	30.3483
SEMA6D	principal	0.314283	-0.741284	541875	0.323249	2.09674e-76	7.83896e-74	19.2806	50.0829
SAMD7	principal	0.550494	0.516635	1067192	0.63662	3.84474e-76	1.41346e-73	29.3525	2.32172
PODXL2	principal	0.599578	0.524495	1.08388e+06	0.646578	2.17092e-75	7.85018e-73	33.741	4.72637
LOC132768105	principal	3.24012	0.648153	1186081	0.707542	1.52099e-74	5.4113e-72	97.6259	92.7861
OPN3	principal	0.0372567	-0.407551	634206	0.378328	4.68157e-72	1.63914e-69	2.3741	26.6169
CNKSR2	principal	0.955145	0.656922	1.1302e+06	0.674207	7.14998e-72	2.46429e-69	50.2878	18.408
PCDH9	principal	0.849757	-0.828859	512403	0.305668	2.52293e-71	8.56167e-69	45.1079	69.4859
ANXA6	principal	0.0700701	-0.432056	619302	0.369437	5.85869e-70	1.95805e-67	4.7482	30.5141
MYO3B	principal	1.11242	-0.728627	507982	0.30303	7.14211e-70	2.35135e-67	56.9784	77.529
SUSD3	principal	1.79226	0.789978	1.16628e+06	0.695728	1.64541e-69	5.33743e-67	77.6978	49.4196
KTN1	principal	2.26492	-0.576448	506100	0.301908	4.01725e-68	1.28424e-65	87.2662	94.6932
LOC132770706	principal	0.585338	0.514882	1060514	0.632637	7.99321e-67	2.51877e-64	30.5036	4.47761
MYO6	principal	0.60857	-0.679463	532574	0.3177	2.02107e-66	6.27898e-64	36.4029	63.8474
GLDC	principal	0.324728	-0.601067	570850	0.340533	4.52739e-63	1.38702e-60	19.7122	48.5904
PHACTR1	principal	0.665472	-0.685173	540022	0.322144	5.86677e-63	1.77273e-60	37.6259	63.8474
PLEKHG1	principal	0.0649499	-0.40838	640388	0.382015	8.84932e-63	2.63781e-60	4.10072	27.529
PLEKHG5	principal	0.0333973	-0.349418	658340	0.392725	2.13971e-62	6.29303e-60	2.15827	23.5489
LOC132771751	principal	0.596329	0.471988	1.0695e+06	0.637994	2.27004e-62	6.5885e-60	35.036	7.62852
OXR1	principal	2.22892	-0.546942	522567	0.311731	1.04491e-61	2.99331e-59	87.8417	94.6932
RHBDL3	principal	0.564451	0.467258	1057711	0.630964	2.33011e-61	6.58942e-59	31.8705	6.13599
IMPG1	principal	2.6009	-0.458434	523761	0.312443	3.21828e-61	8.98592e-59	93.5252	97.0978
LOC132772074	principal	0.0316288	-0.378998	662434	0.395167	3.66541e-61	1.01065e-58	2.08633	22.8856
SPDL1	principal	0.779994	0.545516	1090697	0.650642	3.5471e-60	9.65951e-58	43.2374	14.6766
LHFPL3	principal	1.46716	-0.863613	531464	0.317038	1.57792e-59	4.2446e-57	59.7842	87.3134
FAM107A	principal	0.177256	-0.474719	612246	0.365228	1.08228e-57	2.87626e-55	11.1511	37.3134
MPP4	principal	1.88001	0.645474	1.13959e+06	0.679808	1.15656e-57	3.03706e-55	80.4317	61.7745
TIAM1	principal	0.784549	0.53591	1.08438e+06	0.646872	2.57522e-56	6.68284e-54	43.2374	16.4179
LRP1	principal	0.146396	-0.447739	626498	0.373729	1.51606e-55	3.88851e-53	9.28058	33.8308
SESTD1	principal	0.737703	0.500499	1.07317e+06	0.640188	4.51815e-53	1.14553e-50	41.6547	15.1741
PLXNA1	principal	0.15385	-0.452802	634581	0.378551	8.25233e-52	2.06852e-49	9.71223	33.0017
TMEM132D	principal	0.220507	-0.569118	622247	0.371194	3.18797e-51	7.90115e-49	13.5252	36.8159
LOC132767116	principal	0.023368	-0.286629	691096	0.412265	4.52609e-51	1.10929e-48	1.58273	19.0713
MYO18A	principal	0.69227	-0.589639	571254	0.340774	1.81543e-50	4.40052e-48	39.7122	63.267
NCAM1	principal	1.62128	0.613274	1113929	0.664501	9.44153e-50	2.26371e-47	73.6691	52.7363
GRM2	principal	0.0285919	-0.298173	691646	0.412593	2.38797e-49	5.66385e-47	1.94245	19.3201
CADM2	principal	1.34931	-0.610387	562436	0.335515	1.91156e-48	4.43843e-46	64.2446	82.4212
PLCE1	principal	0.587117	-0.588812	584719	0.348807	2.05561e-48	4.7232e-46	31.7986	58.9552
PDZRN3	principal	1.28239	-0.650064	566739	0.338081	9.60169e-48	2.18344e-45	58.5612	76.534
SORBS2	principal	2.33676	0.544743	1.11372e+06	0.664375	1.30079e-47	2.92785e-45	90.1439	77.4461
TJP1	principal	2.51374	-0.407908	563210	0.335976	2.9638e-47	6.60359e-45	91.3669	94.6103
PEX5L	principal	1.9554	-0.530916	564782	0.336914	6.41772e-47	1.41562e-44	79.8561	87.8939
PLS1	principal	0.963033	0.529856	1.07996e+06	0.644237	1.1285e-46	2.4646e-44	51.4388	26.6169
RETSAT	principal	0.753975	0.482893	1.05462e+06	0.629121	2.26988e-45	4.90873e-43	40.5036	16.335
SEMA4C	principal	0.385897	0.327959	999833	0.596438	1.06531e-44	2.28142e-42	22.9496	3.89718
SLC12A7	principal	1.27674	-0.544113	575708	0.343432	3.19656e-44	6.77977e-42	63.5252	79.8507
ADAMTS3	principal	0.330877	0.296055	986570	0.588526	3.97027e-44	8.34059e-42	19.9281	2.32172
LOC132768531	principal	0.373081	-0.489046	615594	0.367225	1.15701e-43	2.40767e-41	22.7338	46.7662
LOC132774511	principal	2.58005	-0.399413	574406	0.342655	1.28637e-43	2.65185e-41	93.0216	96.2687
PDIA5	principal	0.562824	0.403017	1028974	0.613822	2.17378e-43	4.43975e-41	32.2302	10.2819
MICAL2	principal	0.88675	0.495972	1.06351e+06	0.634422	6.20277e-43	1.25523e-40	48.0576	22.8027
PPP1R16B	principal	1.56887	0.56262	1.0917e+06	0.651243	1.3922e-42	2.79174e-40	71.223	52.4046
ST6GALNAC5	principal	1.03101	-0.574389	586268	0.349731	3.47049e-42	6.89659e-40	52.6619	72.3051
ADTRP	principal	0.440236	0.343018	1006462	0.600393	8.57786e-42	1.68938e-39	26.1151	6.21891
SHANK3	principal	1.03519	0.509747	1071084	0.638942	1.2432e-41	2.42678e-39	54.2446	30.8458
PTPRE	principal	0.738668	0.446222	1047072	0.624618	1.94994e-41	3.77297e-39	41.4388	17.4959
PLCH1	principal	0.143921	-0.364175	664482	0.396388	4.43869e-41	8.5138e-39	9.35252	29.3532
NOL4	principal	0.41059	0.326283	998319	0.595535	9.10441e-41	1.73125e-38	24.2446	5.3068
HYCC1	principal	0.149439	-0.35326	663125	0.395579	9.83745e-41	1.85465e-38	9.78417	30.0995
RPS6KC1	principal	0.425878	-0.481937	620366	0.370071	3.74049e-40	6.99218e-38	26.0432	48.4245
PITPNM2	principal	2.59411	0.418766	1089712	0.650054	7.57304e-40	1.40375e-37	93.8849	87.8109
DNAJC10	principal	0.43719	0.330925	1003902	0.598865	5.41592e-39	9.95537e-37	26.6187	7.54561
MREG	principal	0.120491	-0.324497	676846	0.403764	5.77389e-39	1.05256e-36	7.84173	26.7828
FGF1	principal	0.0364998	-0.262092	714370	0.426148	1.0904e-38	1.97148e-36	2.30216	16.9983
GRM8	principal	3.41928	0.269587	1.08566e+06	0.647637	1.32911e-38	2.38354e-36	98.2014	97.5124
LIPA	principal	0.120813	-0.325126	680836	0.406145	1.47778e-37	2.62878e-35	7.91367	26.2023
IQSEC3	principal	1.35208	0.510161	1067959	0.637078	2.38605e-36	4.17711e-34	65.6835	46.1028
BRSK2	principal	2.85725	-0.306856	599424	0.357579	4.81649e-36	8.36553e-34	95.8993	97.5124
EYS	principal	2.77342	0.491383	1.07541e+06	0.641521	1.18804e-35	2.04732e-33	93.5252	84.4113
GSE1	principal	0.201332	-0.382674	668746	0.398932	1.39707e-35	2.38888e-33	12.2302	31.5091
DST	principal	3.17016	-0.295523	601381	0.358746	1.75545e-35	2.9786e-33	97.6978	98.8391
MAGI3	principal	1.55303	0.504708	1067207	0.636629	6.42118e-35	1.08121e-32	72.1583	53.5655
CUX2	principal	0.0907933	-0.286047	701836	0.418672	3.3568e-34	5.60941e-32	5.68345	21.7247
TMEM132B	principal	0.126664	-0.318849	688699	0.410835	4.60236e-34	7.63299e-32	8.41727	25.6219
FMNL2	principal	1.55649	-0.467509	609540	0.363614	1.24589e-33	2.05089e-31	70.8633	82.0896
PTPRM	principal	0.548967	0.356057	1002403	0.597971	1.24087e-32	2.01257e-30	30.7914	11.8574
FNDC3B	principal	0.0928682	-0.318007	705546	0.420885	1.86767e-32	3.00709e-30	6.04317	21.3101
MAPT	principal	0.672464	-0.459215	629473	0.375504	2.32779e-32	3.72075e-30	38.5612	57.9602
KCNAB1	principal	0.865766	0.432362	1032103	0.615688	4.11548e-32	6.53089e-30	46.5468	25.1244
EML1	principal	2.34194	-0.372654	614252	0.366424	6.29863e-32	9.92393e-30	89.4245	93.9469
RASA3	principal	0.118873	-0.283024	699722	0.41741	1.18131e-31	1.84803e-29	7.41007	23.7148
NRXN2	principal	0.377436	-0.423559	653956	0.390109	2.11772e-31	3.28962e-29	23.3094	42.4544
CD47	principal	0.196085	-0.323369	682061	0.406875	3.22345e-31	4.97222e-29	12.0144	30.2653
MXRA7	principal	1.80529	0.4376	1057460	0.630815	3.26741e-31	5.00503e-29	79.2806	67.1642
LOC132771077	principal	0.0820908	-0.255794	712696	0.42515	3.43495e-31	5.2254e-29	5.2518	20.0663
GALNT18	principal	0.988096	-0.523058	627594	0.374383	9.66424e-31	1.46009e-28	47.6259	67.5788
ABLIM3	principal	1.60291	0.449326	1.05247e+06	0.627835	1.72952e-30	2.59522e-28	72.3022	58.9552
PLXNB3	principal	0.497598	0.316932	994554	0.593289	2.76617e-30	4.12272e-28	29.8561	11.7745
SLC45A4	principal	1.19093	0.466362	1041576	0.621339	3.77157e-30	5.58345e-28	58.9928	39.9668
DGAT2	principal	0.379311	0.265068	976180	0.582328	5.96815e-30	8.71824e-28	23.5971	7.13101
MAP7	principal	2.61293	0.340139	1053704	0.628574	1.04439e-29	1.5156e-27	93.0935	88.5572
KLC4	principal	1.13831	0.44146	1039622	0.620174	1.29398e-29	1.86553e-27	59.2086	39.6352
JCAD	principal	0.570719	0.340768	999772	0.596402	1.40189e-29	2.00799e-27	32.8058	14.262
LOC132779080	principal	1.61943	0.446474	1049219	0.625899	1.69917e-29	2.41809e-27	73.8129	60.0332
SLC4A4	principal	2.0628	0.41126	1049846	0.626273	6.62107e-29	9.24352e-27	84.7482	74.8756
ANKS1B	principal	1.88072	-0.428753	626608	0.373795	8.3413e-29	1.15719e-26	78.777	87.1476
PLEKHM1	principal	0.168219	-0.28088	693660	0.413795	2.18643e-28	2.99555e-26	11.3669	28.1095
CACNA2D4	principal	2.1692	0.361865	1047814	0.625061	2.35372e-28	3.20484e-26	83.8129	78.1095
ELFN1	principal	1.77471	0.456184	1045165	0.62348	3.23197e-28	4.37367e-26	76.259	63.1012
HDAC9	principal	0.789981	-0.46984	643546	0.383899	6.17315e-28	8.25256e-26	41.3669	58.4577
ADGRL2	principal	0.922882	0.426671	1.01986e+06	0.608385	9.05403e-28	1.20309e-25	47.1223	27.6949
CABLES2	principal	0.29302	-0.342365	678183	0.404562	2.23563e-27	2.93533e-25	17.9856	35.9867
REV3L	principal	0.545772	-0.422037	655849	0.391239	2.50576e-27	3.25129e-25	31.5108	49.2537
MED13L	principal	1.0593	0.41208	1028681	0.613647	2.49271e-27	3.25129e-25	55.6835	37.4793
CXXC4	principal	0.133128	-0.269395	708406	0.422591	3.07207e-27	3.96279e-25	8.48921	23.6318
BAIAP2	principal	0.317527	-0.354846	675097	0.402721	3.50112e-27	4.48998e-25	19.8561	37.6451
UNC5B	principal	0.541433	0.332322	986495	0.588481	6.34053e-27	8.03789e-25	29.7842	13.0182
BACH2	principal	1.55249	0.450605	1038061	0.619243	6.52093e-27	8.21935e-25	71.7986	55.7214
SDK2	principal	3.44258	0.285615	1041890	0.621527	1.06653e-26	1.32912e-24	98.9209	97.0978
NHSL1	principal	0.749141	0.366198	1.00706e+06	0.60075	1.97548e-26	2.42084e-24	41.4388	22.5539
LOC132774264	principal	0.401394	0.263377	969230	0.578182	5.20432e-26	6.34237e-24	24.0288	8.62355
HS6ST3	principal	0.829321	0.40245	1003895	0.598861	1.94091e-25	2.32677e-23	41.223	23.1343
BIN1	principal	2.06627	0.353885	1035916	0.617963	2.11444e-25	2.5211e-23	84.8921	77.529
FBXO21	principal	0.520164	0.293955	984316	0.587181	3.90136e-25	4.60194e-23	31.223	14.1791
IQCD	principal	0.457697	-0.370986	670682	0.400087	5.94794e-25	6.94178e-23	26.7626	44.6932
CNTN2	principal	0.37987	-0.348809	677552	0.404185	6.87196e-25	7.96639e-23	22.5899	40.4643
EPB41L4B	principal	0.221481	-0.291335	696903	0.415729	6.89809e-25	7.96639e-23	14.1007	30.2653
FRMD1	principal	0.182257	-0.268845	705860	0.421072	8.22151e-25	9.44532e-23	11.1511	26.6998
PCLO	principal	2.16112	0.407309	1.03259e+06	0.615981	1.35098e-24	1.53608e-22	86.3309	77.1144
CYRIA	principal	1.25168	0.417454	1.0229e+06	0.6102	1.90306e-24	2.14172e-22	62.0144	45.0249
DLG4	principal	2.19491	0.361412	1.03182e+06	0.615519	2.19683e-24	2.45978e-22	87.1942	79.1045
NBEA	principal	2.66908	-0.260094	644324	0.384364	2.48335e-24	2.75265e-22	93.5252	95.4395
RHPN1	principal	0.355462	-0.332284	683914	0.40798	7.17269e-24	7.8714e-22	21.0791	38.7231
MAPKBP1	principal	1.62465	-0.356367	647713	0.386385	8.55624e-24	9.34325e-22	73.9568	81.5091
ANKRD26	principal	1.96786	0.421552	1028085	0.613291	9.46015e-24	1.02794e-21	80.6475	69.0713
MEIS1	principal	0.699031	-0.390969	662303	0.395089	1.19647e-23	1.2874e-21	38.9209	55.6385
ARL15	principal	1.75343	-0.36069	648800	0.387034	1.7987e-23	1.90748e-21	76.5468	83.4992
ARR3	principal	2.47377	0.371665	1.0279e+06	0.613178	2.09827e-23	2.21453e-21	90.7194	86.1526
DAAM2	principal	1.46997	-0.386256	650534	0.388068	2.93128e-23	3.07896e-21	69.5683	79.9337
PRDM1	principal	0.634519	-0.393899	667436	0.39815	3.49828e-23	3.63986e-21	35.9712	51.5755
EFHC2	principal	0.516077	0.285032	977305	0.582999	3.56204e-23	3.6888e-21	30.5036	14.262
RAB11FIP4	principal	0.394112	-0.33081	681948	0.406808	3.97123e-23	4.09333e-21	24.1007	41.1277
RASSF5	principal	0.46695	0.2685	971484	0.579527	5.41793e-23	5.50732e-21	27.9856	12.4378
SLC16A7	principal	1.41993	0.404615	1.02009e+06	0.608525	5.88525e-23	5.9549e-21	67.0504	52.4876
DGKG	principal	1.22934	0.392611	1016684	0.60649	6.09659e-23	6.14058e-21	61.1511	45.937
KIF1B	principal	1.57626	0.392355	1021935	0.609623	8.39806e-23	8.4202e-21	73.0935	59.5357
INSYN1	principal	1.62551	0.413504	1.02088e+06	0.608993	1.02313e-22	1.01659e-20	71.0072	57.5456
OSBPL6	principal	0.456242	0.274564	967822	0.577342	1.66512e-22	1.6397e-20	26.6906	12.1061
AGRN	principal	0.424415	0.265443	962486	0.574159	2.07065e-22	2.021e-20	24.6043	10.4478
KCNB2	principal	3.63568	0.260352	1.02346e+06	0.610533	2.28778e-22	2.21333e-20	98.4892	98.0929
OCA2	principal	0.156141	-0.252826	720554	0.429838	2.52037e-22	2.4277e-20	9.42446	23.2172
ABLIM1	principal	1.40892	-0.393817	655472	0.391014	2.84488e-22	2.72837e-20	65.9712	77.6949
PDE7B	principal	1.42336	0.452803	1013358	0.604506	3.9836e-22	3.8039e-20	60.7194	46.8491
PDE6C	principal	2.55372	0.344473	1.02212e+06	0.609732	4.38535e-22	4.16949e-20	93.4532	87.0647
LOC132762048	principal	0.177143	-0.294731	720567	0.429845	5.96627e-22	5.6241e-20	9.92806	23.3831
GALNT7	principal	0.5255	-0.355787	678054	0.404484	6.09557e-22	5.72154e-20	30.2878	47.0149
ANKRD6	principal	0.42341	-0.339223	685568	0.408967	6.60902e-22	6.17719e-20	24.7482	41.6252
KLHL29	principal	1.98577	0.380762	1019548	0.608199	1.02599e-21	9.5491e-20	82.3022	72.8856
LOC132772855	principal	0.219879	-0.255057	711222	0.42427	1.97246e-21	1.82044e-19	13.1655	28.2753
MCF2L2	principal	2.00021	0.335199	1.01639e+06	0.606317	5.44975e-21	4.98799e-19	82.1583	75.539
ASAH1	principal	0.45696	-0.320248	687844	0.410325	1.58104e-20	1.42929e-18	27.1223	43.5323
CEP170B	principal	0.357926	-0.293369	696411	0.415435	2.00073e-20	1.80131e-18	21.7266	37.8939
SLC22A23	principal	0.457023	0.258373	960848	0.573182	2.1114e-20	1.89322e-18	26.4029	12.1891
KIF19	principal	0.503895	0.263528	968398	0.577686	2.20962e-20	1.97327e-18	30.1439	15.0912
TENM2	principal	2.30241	0.319952	1013511	0.604598	2.97001e-20	2.64163e-18	87.9856	82.4212
ARHGAP29	principal	2.12274	-0.355142	663034	0.395525	3.45025e-20	3.05645e-18	84.8201	90.5473
LIN28B	principal	0.966096	0.352947	995373	0.593778	6.50753e-20	5.71885e-18	50.8633	34.2454
PLEKHA6	principal	2.44422	-0.316228	664382	0.396329	7.03822e-20	6.16068e-18	89.0647	94.1128
CADM1	principal	2.45767	0.328972	1.01123e+06	0.603239	8.95351e-20	7.80619e-18	87.1223	82.9187
NECTIN1	principal	0.53615	-0.335498	688607	0.41078	1.79521e-19	1.53483e-17	30.0719	46.2687
GPSM2	principal	0.58831	0.283531	970666	0.579039	2.66658e-19	2.25362e-17	33.3094	18.2421
SYNE1	principal	2.46922	-0.251848	667944	0.398454	3.92171e-19	3.28917e-17	91.223	93.5323
WDFY1	principal	0.292955	-0.269024	708811	0.422832	4.17679e-19	3.48983e-17	18.2014	32.8358
DOCK6	principal	0.726534	-0.342617	681730	0.406677	8.00387e-19	6.63719e-17	40.4317	56.7164
TRIO	principal	2.18707	0.291413	1.00578e+06	0.599987	1.17778e-18	9.65778e-17	86.9065	81.4262
BICD1	principal	0.312142	-0.270871	708408	0.422592	1.95446e-18	1.57918e-16	20	34.2454
ARHGAP39	principal	1.72432	0.353742	1.00296e+06	0.598305	2.16267e-18	1.74103e-16	77.1223	66.0862
ARHGAP12	principal	0.652869	-0.324363	687300	0.41	3.0622e-18	2.45622e-16	37.554	52.073
SEMA4D	principal	0.721751	-0.333533	687982	0.410407	1.06262e-17	8.40119e-16	39.6403	54.4776
LRRFIP1	principal	0.949683	0.320571	986214	0.588314	1.15696e-17	9.08192e-16	50.5755	36.5672
TLL1	principal	1.34671	-0.328402	678296	0.404629	1.71434e-17	1.33621e-15	65.3957	74.8756
ERC1	principal	0.974476	0.317709	984764	0.587449	3.84228e-17	2.95307e-15	52.2302	37.2305
SLC25A13	principal	0.479456	-0.298784	702282	0.418937	5.4952e-17	4.17976e-15	28.2734	42.7861
TAFA3	principal	0.73967	0.297958	972350	0.580043	5.69125e-17	4.31401e-15	40.4317	25.8706
FRMD4B	principal	1.92197	0.371071	996215	0.59428	5.84852e-17	4.41804e-15	79.5683	68.408
SLMAP	principal	1.28903	-0.330382	682914	0.407384	1.13e-16	8.3643e-15	63.0216	73.3831
DCX	principal	0.698624	-0.317217	693762	0.413855	1.16184e-16	8.57119e-15	38.705	53.068
BRD10	principal	0.412462	-0.278427	708402	0.422588	1.37941e-16	1.00752e-14	25.036	39.0547
PPFIBP1	principal	1.00668	-0.347301	687088	0.409874	1.44937e-16	1.05512e-14	51.4388	64.0133
PPP1R9B	principal	0.287771	-0.252211	720182	0.429616	1.84847e-16	1.34123e-14	18.2734	31.2604
RARB	principal	0.582856	0.260846	959840	0.572581	3.03561e-16	2.18822e-14	33.3094	19.7347
DLGAP4	principal	0.986603	-0.325173	688678	0.410823	3.15839e-16	2.26931e-14	51.9424	64.0133
SPHKAP	principal	2.04105	-0.300818	683398	0.407673	4.04045e-16	2.89365e-14	83.2374	88.806
NCALD	principal	1.95359	0.327539	990632	0.590949	8.50245e-16	5.99192e-14	82.3022	73.3002
LOC132777680	principal	0.770801	0.282671	969887	0.578574	8.67323e-16	6.09281e-14	43.0216	28.1095
FSCN2	principal	0.670212	-0.294791	701660	0.418566	3.79165e-15	2.62182e-13	38.705	51.6584
PLCL1	principal	1.7174	0.357535	985306	0.587772	4.12872e-15	2.84598e-13	73.741	62.0232
GPR158	principal	1.09866	-0.304032	693116	0.41347	4.37387e-15	3.00557e-13	56.7626	66.8325
SPTBN1	principal	0.798752	-0.30512	698376	0.416608	5.14859e-15	3.52694e-13	44.8921	57.3798
LDB3	principal	0.725797	0.27493	962433	0.574128	7.36419e-15	5.01356e-13	39.4964	26.2023
LOC132778229	principal	1.93591	-0.252701	692102	0.412865	1.55023e-14	1.04253e-12	82.446	86.733
ADGRV1	principal	2.22671	0.26532	980500	0.584906	7.13992e-14	4.63213e-12	87.6259	81.9237
GUCA1B	principal	1.01863	-0.329918	702564	0.419106	9.8107e-14	6.32761e-12	49.7842	63.1841
PCBP4	principal	1.11276	0.289096	971420	0.579489	1.21972e-13	7.82109e-12	57.6259	45.7711
CKB	principal	1.56321	0.294534	975754	0.582074	1.99801e-13	1.26644e-11	72.0863	62.5207
NDFIP2	principal	0.740353	0.259562	957168	0.570987	2.57401e-13	1.61759e-11	40.9353	28.8557
SNAP25	principal	2.04011	0.254603	976289	0.582393	3.52833e-13	2.20476e-11	84.6043	79.1045
LOC132762813	principal	0.849248	0.266484	961069	0.573314	3.67685e-13	2.28462e-11	46.3309	33.5821
TSPAN9	principal	1.23604	-0.299908	703174	0.41947	4.23102e-13	2.61423e-11	60.2158	69.9834
CNTNAP5	principal	0.640111	-0.286869	716280	0.427288	5.94873e-13	3.64492e-11	34.7482	47.1808
NSG2	principal	0.83834	-0.295912	711115	0.424207	9.04907e-13	5.51393e-11	43.9568	56.0531
TSHZ2	principal	0.381845	-0.252116	732460	0.43694	2.01222e-12	1.19961e-10	22.518	33.7479
MTCL1	principal	1.47023	0.27952	969185	0.578155	2.02665e-12	1.20495e-10	68.9928	60.1161
GPHN	principal	1.65957	0.256536	970525	0.578955	2.16812e-12	1.2856e-10	75.4676	68.8226
TULP1	principal	1.42321	-0.296553	706230	0.421293	2.30713e-12	1.36436e-10	66.1871	76.2023
RXRA	principal	0.937174	-0.282858	711724	0.42457	3.07749e-12	1.8054e-10	49.2806	60.6136
ANKH	principal	1.5486	0.255919	968328	0.577644	3.85147e-12	2.24157e-10	71.7986	64.7595
PIKFYVE	principal	0.588031	-0.264922	722026	0.430715	4.2497e-12	2.46684e-10	33.9568	45.1078
CACNA1F	principal	1.05088	0.266986	961296	0.573449	4.98215e-12	2.86936e-10	55.5396	43.9469
UVRAG	principal	0.855294	0.254639	954836	0.569595	6.0341e-12	3.43928e-10	46.4748	34.3284
MYO3A	principal	1.79547	-0.274877	708011	0.422355	6.53148e-12	3.70363e-10	75.6835	81.8408
SH3GL2	principal	1.4668	0.265485	965346	0.575865	8.60632e-12	4.83049e-10	68.777	60.1161
GABRA6	principal	1.35759	0.269319	963968	0.575043	1.01524e-11	5.66939e-10	65.4676	56.5506
SLC38A3	principal	1.09462	0.2693	959804	0.57256	1.03469e-11	5.76345e-10	55.8993	45.1078
CALB1	principal	1.06879	0.271842	958080	0.571531	1.56891e-11	8.65178e-10	54.8921	43.5323
BICD2	principal	1.17295	-0.277456	713147	0.425419	1.58574e-11	8.72277e-10	57.9137	68.408
TAF3	principal	0.77402	-0.264772	719685	0.429319	1.90918e-11	1.04498e-09	42.5899	54.063
TMEM237	principal	1.09617	0.262244	957250	0.571035	3.1996e-11	1.72559e-09	56.9784	45.6053
MAGI2	principal	0.655375	-0.251212	724836	0.432392	3.94825e-11	2.12416e-09	37.9137	48.0929
LOC132767182	principal	1.52962	-0.32901	715156	0.426618	4.77359e-11	2.54338e-09	62.5899	72.0564
GRAMD2A	principal	1.26234	0.264837	957600	0.571244	6.12935e-11	3.25003e-09	61.0791	51.7413
LOC132774269	principal	1.24396	-0.269671	716676	0.427525	6.24684e-11	3.30438e-09	60.0719	67.7446
LYST	principal	1.10967	0.256822	954662	0.569492	9.6964e-11	4.98562e-09	57.3381	47.0149
SLC24A4	principal	2.07499	0.25269	959612	0.572445	1.59224e-10	8.09255e-09	84.3885	78.1095
EPB41L2	principal	1.20412	-0.273747	720182	0.429615	1.99557e-10	1.00586e-08	58.2014	67.9104

## Sheet: G
gene	cluster	avgExpr	avg_log2FC	stat	auc	p_val	p_val_adj	pct_in	pct_out
NEXN	principal	1.55886	1.50424	5.42769e+06	0.846113	0	0	71.3669	3.01192
LRRC4C	principal	3.67071	1.48945	5.52732e+06	0.861644	0	0	98.777	80.8884
EDIL3	principal	1.87501	1.29897	5.13482e+06	0.800459	0	0	79.3525	30.4659
LOC132775583	principal	1.26129	1.11479	5.01059e+06	0.781093	0	0	62.8777	8.71073
LUZP2	principal	2.49316	1.32316	5.04787e+06	0.786903	2.40213e-246	1.05972e-242	88.777	52.1343
LOC132778692	principal	0.860572	0.722275	4.433e+06	0.691053	3.02394e-244	1.1117e-240	45.6115	7.86566
LRP2	principal	2.14005	1.08758	4950579	0.771737	1.4206e-221	4.47653e-218	87.0504	52.221
GYS2	principal	0.109237	-1.06344	1574152	0.245392	3.36355e-220	9.27414e-217	6.54676	55.7963
NRG1	principal	3.60508	0.578707	4.74485e+06	0.739666	3.9746e-162	9.74129e-159	99.0647	96.2297
NOL4	principal	0.41059	0.366802	3902287	0.608321	2.27168e-157	5.01087e-154	24.2446	2.55688
ZEB2	principal	0.50497	-0.9204	1765304	0.27519	2.9578e-155	5.9312e-152	28.9209	65.1788
DGKZ	principal	1.76366	0.876358	4.59802e+06	0.716777	1.49392e-148	2.74608e-145	77.8417	45.0704
IQGAP2	principal	0.465671	0.390616	3.93781e+06	0.613859	1.16258e-140	1.97263e-137	27.1223	4.29036
ADAMTS3	principal	0.330877	0.301407	3786500	0.590271	8.62637e-134	1.35915e-130	19.9281	1.95016
PLCL1	principal	1.7174	-0.780564	1849192	0.288267	2.26492e-127	3.33064e-124	73.741	88.8191
ABLIM1	principal	1.40892	-0.73635	1886006	0.294006	2.46343e-121	3.39615e-118	65.9712	83.4453
STBD1	principal	0.25611	-0.748099	2049055	0.319424	3.4872e-117	4.27337e-114	14.3885	48.3424
DNAJC10	principal	0.43719	0.349379	3.88717e+06	0.605964	3.99709e-113	4.64041e-110	26.6187	5.5688
SLC8A1	principal	0.892181	-0.770771	1.98373e+06	0.309241	4.80188e-108	5.29599e-105	46.259	70.4442
AGRN	principal	0.424415	0.339303	3833420	0.597585	2.79177e-102	2.93242e-99	24.6043	5.26544
KTN1	principal	2.26492	-0.540876	1996200	0.311184	1.98341e-101	1.98864e-98	87.2662	93.4561
EVI5	principal	1.07853	0.591697	4201096	0.654902	7.44282e-97	7.13798e-94	55.7554	26.7172
AGAP2	principal	0.390059	0.302924	3.7834e+06	0.589788	2.39244e-88	2.19885e-85	23.3094	5.41712
LOC132780204	principal	0.130074	-0.49585	2.33075e+06	0.363336	8.58984e-84	7.57899e-81	8.20144	34.7779
LOC132770706	principal	0.585338	0.408597	3.88281e+06	0.605284	9.92245e-84	8.41806e-81	30.5036	9.85915
DGKG	principal	1.22934	0.573913	4155385	0.647776	2.55088e-78	2.08397e-75	61.1511	35.2763
UNC5B	principal	0.541433	0.377412	3.85932e+06	0.601623	3.88448e-78	3.06014e-75	29.7842	10.0758
MED13L	principal	1.0593	0.526184	4.10969e+06	0.640652	9.003e-77	6.84787e-74	55.6835	30.0108
SLC22A23	principal	0.457023	0.325329	3804340	0.593052	2.8281e-76	2.07941e-73	26.4029	8.01733
GABRB3	principal	2.64989	-0.431242	2.2113e+06	0.344715	3.44569e-69	2.37516e-66	92.446	96.0997
SNTG1	principal	0.283335	-0.547566	2.37743e+06	0.370613	8.38782e-67	5.60662e-64	16.5468	39.9783
IGSF9	principal	2.15128	0.523322	4169028	0.649903	1.4978e-65	9.7172e-63	86.1871	72.0693
CALD1	principal	0.39856	0.278078	3.70623e+06	0.577759	4.67717e-60	2.86581e-57	22.5899	7.23727
NCKAP5	principal	0.66248	0.3745	3.84725e+06	0.599741	2.08309e-56	1.17818e-53	35.8273	16.6847
PDZK1	principal	1.54544	0.535152	4.06111e+06	0.63308	3.3952e-56	1.82662e-53	72.5899	49.9242
CA10	principal	0.42614	-0.515567	2413060	0.376168	3.34981e-56	1.82662e-53	24.0288	45.2654
KLC4	principal	1.13831	0.456442	3.99437e+06	0.622675	1.42106e-53	7.28969e-51	59.2086	37.7898
IGSF21	principal	0.0366132	-0.3554	2.66111e+06	0.414836	4.97129e-53	2.4922e-50	2.58993	19.3283
OXR1	principal	2.22892	-0.387727	2.34608e+06	0.365726	3.19967e-52	1.56841e-49	87.8417	92.2427
LOC132774264	principal	0.401394	0.256219	3696212	0.576196	1.87342e-51	8.98346e-49	24.0288	8.84074
LDLRAD3	principal	1.08013	0.460419	3.94681e+06	0.615262	7.87023e-51	3.6167e-48	53.2374	32.9144
AKAP9	principal	2.57686	-0.336834	2360996	0.368052	1.82873e-50	8.23229e-48	92.8777	95.0379
CACNB4	principal	0.45393	0.281451	3707722	0.57799	8.15916e-50	3.5995e-47	25.4676	9.9675
PTPRM	principal	0.548967	0.315494	3765268	0.586961	2.48071e-49	1.07293e-46	30.7914	13.8895
HS2ST1	principal	0.65522	0.331794	3.8058e+06	0.59328	2.24156e-46	8.98987e-44	36.9784	18.9382
HCN1	principal	1.71629	0.455423	3.99093e+06	0.622139	1.21668e-45	4.79243e-43	74.7482	59.9567
DCLK1	principal	1.09695	0.434484	3904745	0.608704	1.27934e-44	4.95081e-42	53.741	34.3445
PLCE1	principal	0.587117	-0.444241	2.48157e+06	0.386848	8.23419e-44	3.13155e-41	31.7986	51.6576
NTRK2	principal	0.146023	-0.332093	2.63349e+06	0.41053	1.39653e-43	5.22111e-41	9.42446	26.5005
PYGL	principal	0.0599027	-0.268014	2725001	0.424796	4.53669e-42	1.6405e-39	3.88489	18.7432
AFDN	principal	1.45389	0.430877	3941704	0.614465	9.52066e-42	3.3872e-39	69.4245	52.3294
KHDRBS2	principal	0.294505	-0.401909	2594967	0.404525	2.49105e-40	8.72185e-38	17.0504	34.2579
NPTX1	principal	0.770009	0.336082	3.80704e+06	0.593473	5.82258e-40	2.00679e-37	43.2374	24.507
KCNB1	principal	1.30095	0.502512	3874162	0.603936	1.03872e-39	3.52494e-37	53.3813	37.4648
SEMA4G	principal	0.121399	-0.272008	2.69518e+06	0.420147	9.61998e-39	3.21511e-36	7.6259	23.3369
CCSER2	principal	0.832036	0.350872	3813299	0.594449	1.19333e-38	3.92874e-36	44.8921	27.2589
SNCAIP	principal	0.271521	-0.340523	2.61433e+06	0.407543	1.42854e-38	4.63394e-36	15.9712	33.5645
ERC2	principal	1.45614	-0.375494	2480960	0.386753	2.61329e-38	8.23486e-36	67.6259	75.2763
PHACTR1	principal	0.665472	-0.424645	2.52745e+06	0.394	3.15924e-38	9.67869e-36	37.6259	51.506
LOC132781973	principal	0.996711	0.385009	3822955	0.595954	1.56859e-36	4.61333e-34	50	32.0693
MYO3A	principal	1.79547	-0.371596	2495284	0.388986	1.78338e-36	5.17602e-34	75.6835	82.2535
RPS6KA1	principal	0.705789	0.307241	3751955	0.584886	3.02332e-35	8.52728e-33	39.0647	22.6219
LYST	principal	1.10967	0.373499	3832348	0.597418	4.03706e-34	1.09938e-31	57.3381	39.3933
DCX	principal	0.698624	0.296006	3.73312e+06	0.581949	2.99503e-33	7.95957e-31	38.705	22.2969
RXRA	principal	0.937174	-0.364655	2571558	0.400876	2.95792e-31	7.67598e-29	49.2806	61.9935
IDE	principal	0.653335	0.269499	3.70199e+06	0.577097	7.66619e-30	1.8789e-27	37.4101	22.3185
ARHGAP29	principal	2.12274	0.395045	3842785	0.599045	1.45343e-29	3.52305e-27	84.8201	73.3911
SAMD7	principal	0.550494	0.263335	3644813	0.568184	2.91253e-29	6.90803e-27	29.3525	16.143
SRGAP3	principal	0.68952	-0.347122	2617905	0.408101	5.66062e-29	1.32832e-26	39.0647	52.0043
IQSEC3	principal	1.35208	0.362961	3806112	0.593328	8.64642e-29	2.00761e-26	65.6835	50.0758
SRGAP2	principal	0.409653	-0.311428	2684546	0.418489	1.32479e-27	3.01259e-25	23.0935	37.8765
FRMD4B	principal	1.92197	0.364392	3814058	0.594567	2.44335e-27	5.44398e-25	79.5683	69.1441
NECTIN1	principal	0.53615	-0.340297	2.66206e+06	0.414984	3.32269e-27	7.32918e-25	30.0719	44.182
LOC132760681	principal	1.21825	0.352978	3.77248e+06	0.588085	4.71225e-27	1.02914e-24	60.5036	43.8787
NCAM1	principal	1.62128	0.363764	3.79424e+06	0.591478	2.0333e-26	4.31256e-24	73.6691	59.415
LOC132768105	principal	3.24012	0.269636	3.80987e+06	0.593914	2.10684e-26	4.42598e-24	97.6259	96.2514
ATP1B3	principal	0.837952	0.294924	3709176	0.578217	6.35252e-26	1.32192e-23	44.7482	30.2492
ADGRV1	principal	2.22671	0.319204	3801552	0.592617	7.03463e-26	1.45019e-23	87.6259	79.5016
HDAC9	principal	0.789981	-0.343833	2648629	0.41289	8.0189e-26	1.63779e-23	41.3669	53.6511
GABRA5	principal	1.31692	-0.385493	2.62984e+06	0.409961	1.71496e-25	3.4705e-23	57.6259	66.2189
RARB	principal	0.582856	-0.327653	2679102	0.417641	4.35577e-25	8.57854e-23	33.3094	45.5688
MYO18A	principal	0.69227	0.254853	3675954	0.573038	6.48825e-25	1.26653e-22	39.7122	25.8938
MAGI3	principal	1.55303	0.327858	3773414	0.588231	1.05804e-24	2.04722e-22	72.1583	59.7183
TXNIP	principal	0.542755	-0.314843	2696836	0.420405	3.49942e-24	6.59746e-22	30.2158	43.5536
FLRT2	principal	1.35033	-0.323204	2644096	0.412184	5.37917e-24	1.00554e-21	63.2374	69.9458
PPFIBP1	principal	1.00668	0.298501	3708969	0.578185	2.19408e-23	3.93472e-21	51.4388	37.1831
BIN1	principal	2.06627	0.294129	3.76501e+06	0.586921	4.62877e-23	8.16811e-21	84.8921	76.6414
LOC132774269	principal	1.24396	-0.312433	2.66669e+06	0.415706	2.15667e-22	3.74581e-20	60.0719	67.9523
MCTP1	principal	1.68998	-0.25042	2667479	0.415829	1.03364e-21	1.69624e-19	75.7554	80
JAG1	principal	0.365902	-0.252397	2.77094e+06	0.431957	8.44447e-21	1.34977e-18	22.1583	34.2795
MYO7B	principal	0.894754	0.268447	3.66637e+06	0.571544	1.2339e-20	1.94409e-18	47.1942	34.6262
PCBP4	principal	1.11276	0.280301	3689550	0.575158	3.58247e-20	5.52602e-18	57.6259	44.4637
CYRIA	principal	1.25168	-0.274908	2.69597e+06	0.42027	3.72339e-20	5.70351e-18	62.0144	68.2774
TENM2	principal	2.30241	0.294289	3.71566e+06	0.579228	2.37418e-19	3.37869e-17	87.9856	80.6067
EPB41L3	principal	1.8066	0.293908	3707780	0.577999	3.56909e-19	4.98272e-17	77.9137	67.8873
TMCC1	principal	0.914145	0.257685	3.65162e+06	0.569245	4.59556e-19	6.3754e-17	48.777	35.948
LOC132779501	principal	0.966891	0.259762	3655363	0.569828	8.81911e-19	1.20827e-16	52.0144	38.1148
LOC132767182	principal	1.52962	-0.349576	2.71463e+06	0.423179	1.27768e-18	1.72515e-16	62.5899	73.2394
LHFPL3	principal	1.46716	0.343095	3673906	0.572719	1.81515e-18	2.41196e-16	59.7842	48.2124
EPHA7	principal	1.22095	0.299274	3.66469e+06	0.571282	2.6336e-18	3.39719e-16	56.9065	44.6587
ANKRD26	principal	1.96786	0.303054	3696120	0.576182	3.10897e-18	3.96403e-16	80.6475	71.1593
TMEM108	principal	2.13722	0.31012	3691063	0.575394	8.5522e-18	1.07797e-15	83.6691	74.2362
PLS1	principal	0.963033	0.254204	3.64159e+06	0.567681	1.10573e-17	1.37798e-15	51.4388	38.6349
GALNT13	principal	1.64626	0.27853	3.67746e+06	0.573272	2.85392e-17	3.45888e-15	74.964	64.247
ARHGAP24	principal	1.59397	0.268926	3647901	0.568665	1.79507e-15	2.00994e-13	72.6619	61.9502
ARHGAP39	principal	1.72432	0.26071	3623336	0.564836	9.36906e-14	8.86965e-12	77.1223	66.8472
MLXIP	principal	1.73215	0.256136	3616696	0.563801	2.32837e-13	2.12228e-11	76.8345	67.1939
STAC	principal	1.15593	-0.276831	2.81015e+06	0.43807	3.42904e-13	3.08726e-11	52.0144	60.4334

## Sheet: H
gene	cluster	avgExpr	avg_log2FC	stat	auc	p_val	p_val_adj	pct_in	pct_out
LOC132767847	principal	0.208648	-2.93273	5303	0.0163039	2.15911e-213	4.76256e-209	12.7338	97.8632
NTNG1	principal	0.182078	-2.56731	11066	0.034022	2.01514e-206	2.2225e-202	11.6547	94.8718
NFIB	principal	0.180674	-2.27193	26873	0.0826201	6.27803e-175	4.61603e-171	11.223	86.3248
SAG	principal	0.0192326	-1.15521	81934	0.251903	3.08505e-143	1.70125e-139	1.15108	50.4274
LRRC4C	principal	3.67071	2.66002	315946	0.971364	3.89993e-118	1.72049e-114	98.777	50.8547
PTPRD	principal	0.757697	-2.01387	24955	0.0767232	3.91303e-111	1.43856e-107	40.1439	93.1624
LOC132767849	principal	2.72214	2.10858	298423	0.917491	2.06504e-93	6.50724e-90	93.2374	29.9145
FAT1	principal	0.0846814	-0.911746	87811.5	0.269973	2.60792e-90	7.19068e-87	5.32374	50
CDH7	principal	0.0542652	-0.765877	97672	0.300289	4.4883e-84	1.10003e-80	3.66906	42.735
ALKAL1	principal	0.0173167	-0.555756	112904	0.347119	7.784e-79	1.71699e-75	1.22302	31.6239
TMEM178B	principal	0.246109	-1.26421	75226.5	0.231281	5.85672e-74	1.07656e-70	15.1079	62.3932
LRP1	principal	0.146396	-0.969332	86283	0.265274	5.46241e-74	1.07656e-70	9.28058	53.4188
ADGRA1	principal	0.317373	-1.26298	68551	0.210758	6.60323e-74	1.12042e-70	19.7842	68.3761
NKAIN2	principal	0.39836	-1.37381	67768.5	0.208352	1.29124e-69	2.03445e-66	23.1655	70.5128
NEXN	principal	1.55886	1.51906	276185	0.849121	1.58979e-69	2.33783e-66	71.3669	2.13675
LSP1	principal	0.0178728	-0.484631	118481	0.364266	4.70624e-68	6.48814e-65	1.22302	28.2051
NRG1	principal	3.60508	0.96171	273514	0.840909	1.15152e-62	1.49413e-59	99.0647	91.8803
SLC4A7	principal	1.04665	-1.36167	56975.5	0.175169	7.18565e-62	8.80562e-59	51.6547	88.0342
PDZK1	principal	1.54544	1.36519	268921	0.826788	1.51959e-60	1.76416e-57	72.5899	10.6838
SPOCK3	principal	0.146086	-0.805254	97496	0.299748	1.0531e-57	1.16147e-54	9.06475	47.0085
ARHGAP15	principal	0.23957	-1.06994	87229.5	0.268184	1.86623e-56	1.96025e-53	15.6115	55.9829
LRP2	principal	2.14005	1.35001	266838	0.820385	5.71205e-56	5.7271e-53	87.0504	40.5983
PCDH17	principal	0.452307	-1.14047	76054.5	0.233827	7.79639e-56	7.47707e-53	25.7554	69.6581
EDIL3	principal	1.87501	1.36142	262872	0.808192	1.09637e-52	1.00765e-49	79.3525	26.9231
DGKZ	principal	1.76366	1.30108	262444	0.806873	1.95267e-52	1.72288e-49	77.8417	26.0684
LRFN2	principal	3.50336	0.889809	263398	0.809808	4.54736e-52	3.85791e-49	98.6331	91.0256
LUZP2	principal	2.49316	1.39011	262808	0.807994	1.03171e-51	8.42871e-49	88.777	50.8547
LOC132782807	principal	4.79415	0.525321	263002	0.808589	1.13081e-51	8.90834e-49	100	100
SKOR1	principal	0.00223106	-0.289582	135055	0.415222	1.36263e-51	1.03645e-48	0.143885	17.094
LOC132775583	principal	1.26129	1.12571	254210	0.781561	1.60073e-47	1.17696e-44	62.8777	7.26496
THRB	principal	2.51813	1.12792	258224	0.7939	4.14368e-47	2.94843e-44	92.446	63.6752
ZEB2	principal	0.50497	-1.06579	81723.5	0.251256	7.83433e-47	5.4003e-44	28.9209	67.9487
DLGAP1	principal	0.348839	-0.93902	89197	0.274233	7.02362e-46	4.69476e-43	21.1511	59.4017
PITPNM2	principal	2.59411	1.06071	256925	0.789907	7.44918e-46	4.83277e-43	93.8849	69.2308
RBP1	principal	0.0529519	-0.463928	122174	0.37562	1.30378e-45	8.21678e-43	3.02158	27.7778
ARHGAP29	principal	2.12274	1.22186	252886	0.777487	1.66748e-42	1.0217e-39	84.8201	43.5897
LOC132767116	principal	0.023368	-0.340688	130975	0.402678	2.57346e-41	1.5342e-38	1.58273	20.9402
ATP2B2	principal	0.340884	-0.863111	94427	0.290312	1.59379e-40	9.25153e-38	20.7914	56.8376
NFIA	principal	3.11856	-0.618804	75801	0.233047	4.10743e-39	2.32312e-36	97.1223	100
LOC132781973	principal	0.996711	0.943552	239742	0.737076	8.63101e-38	4.75957e-35	50	3.4188
SBK1	principal	1.47815	1.067	244808	0.752652	2.47769e-37	1.333e-34	67.4101	22.6496
LOC132774262	principal	0.333336	-0.780011	99695	0.306509	1.22538e-35	6.43559e-33	20.1439	54.2735
IGSF9	principal	2.15128	0.982116	244571	0.751925	3.19971e-35	1.64138e-32	86.1871	55.9829
LOC132767848	principal	3.15027	1.12734	244128	0.750564	1.15175e-34	5.77395e-32	98.705	74.7863
LOC132778692	principal	0.860572	0.819738	233160	0.716842	1.89596e-33	9.29358e-31	45.6115	2.5641
TENM2	principal	2.30241	1.00074	242436	0.745362	1.93923e-33	9.29904e-31	87.9856	59.8291
TLE1	principal	0.0671684	-0.407808	126573	0.389144	2.61557e-33	1.22754e-30	4.17266	26.0684
LOC132782495	principal	0.113413	-0.439163	120842	0.371523	3.09474e-32	1.42216e-29	6.83453	32.4786
GYS2	principal	0.109237	-0.445968	122122	0.375458	1.74341e-31	7.8482e-29	6.54676	31.1966
SLC8A1	principal	0.892181	-0.860501	91829.5	0.282326	4.25181e-30	1.87573e-27	46.259	73.0769
DGKI	principal	0.505162	-0.806149	100646	0.309434	2.15209e-29	9.308e-27	27.6259	59.4017
SERPINE2	principal	0.0665721	-0.361857	129444	0.397969	2.46135e-29	1.04408e-26	4.17266	24.359
IQSEC1	principal	2.94099	0.646425	236499	0.727108	8.81979e-29	3.6707e-26	95.4676	86.3248
SLC27A6	principal	0.0986841	-0.430306	126314	0.388348	5.91524e-28	2.41627e-25	5.97122	27.7778
TBX2	principal	0.114321	-0.429529	123534	0.379802	1.29224e-27	5.09006e-25	7.55396	30.7692
GRAMD1C	principal	0.0366407	-0.284085	135851	0.417669	1.28465e-27	5.09006e-25	2.44604	18.8034
RAP1GAP2	principal	0.152887	-0.46902	119950	0.368783	2.42583e-27	9.38755e-25	9.85612	35.0427
STBD1	principal	0.25611	-0.611364	113992	0.350464	2.54771e-27	9.68922e-25	14.3885	42.735
HCN1	principal	1.71629	0.82699	232123	0.713654	2.78858e-26	1.04255e-23	74.7482	46.1538
SYT1	principal	3.63298	0.340108	232757	0.715603	4.26131e-26	1.5666e-23	99.2086	99.5726
SPON1	principal	0.137738	-0.47328	123631	0.380099	3.6692e-25	1.28469e-22	8.84892	31.6239
STK32A	principal	0.0355589	-0.272781	138960	0.427226	3.833e-24	1.32107e-21	2.23022	16.6667
CA10	principal	0.42614	-0.667031	109355	0.336208	4.77218e-24	1.61946e-21	24.0288	52.9915
RETSAT	principal	0.753975	0.651798	219258	0.674099	2.11815e-23	6.97345e-21	40.5036	6.41026
MTMR6	principal	0.105459	-0.362409	128612	0.395411	2.7811e-23	9.0214e-21	6.83453	27.3504
TMEM108	principal	2.13722	0.821208	227215	0.698564	1.50995e-22	4.82702e-20	83.6691	58.547
NDST1	principal	0.890537	0.671429	220994	0.679438	1.64573e-22	5.18593e-20	47.7698	12.3932
NPTX1	principal	0.770009	0.608415	217938	0.670041	1.68581e-21	5.23742e-19	43.2374	9.40171
CNTNAP5	principal	0.640111	-0.726557	107260	0.329767	1.72319e-21	5.27917e-19	34.7482	61.1111
PLEKHA5	principal	1.20189	-0.670655	101064	0.310719	1.78093e-21	5.38133e-19	60.5755	78.6325
DLG4	principal	2.19491	0.686992	225170	0.692275	3.6892e-21	1.09968e-18	87.1942	67.9487
LOC132767146	principal	0.113571	-0.341	130564	0.401414	7.27221e-21	2.13881e-18	6.97842	26.4957
LOC132781248	principal	0.0650053	-0.282406	136374	0.419278	1.13672e-20	3.29918e-18	4.10072	20.0855
NHERF2	principal	0.0682023	-0.288872	136514	0.419707	2.66697e-20	7.64e-18	4.17266	20.0855
MYO3A	principal	1.79547	-0.675781	101764	0.31287	2.9085e-20	8.2251e-18	75.6835	89.7436
MAN1A1	principal	0.0487619	-0.257351	139062	0.42754	3.52977e-20	9.85566e-18	3.16547	17.5214
TIAM1	principal	0.784549	0.59147	215381	0.662181	1.23376e-19	3.35977e-17	43.2374	11.1111
SAMD7	principal	0.550494	0.527487	208316	0.64046	2.00044e-19	5.3812e-17	29.3525	1.28205
MDGA1	principal	0.128272	-0.403983	130763	0.402026	1.82913e-18	4.8032e-16	8.56115	26.9231
ASAP2	principal	0.294713	-0.477037	121124	0.37239	1.88255e-18	4.88533e-16	17.6978	41.453
PHACTR1	principal	0.665472	-0.641507	111044	0.341401	2.24999e-18	5.77097e-16	37.6259	58.1197
LOC132782498	principal	0.0949686	-0.285303	134694	0.414112	2.48476e-18	6.29986e-16	5.97122	23.0769
ZNF521	principal	0.121598	-0.344851	132013	0.405869	5.75796e-18	1.44329e-15	7.98561	26.0684
SNCAIP	principal	0.271521	-0.448277	123462	0.379581	1.01126e-17	2.50633e-15	15.9712	38.8889
DOCK6	principal	0.726534	0.52765	210104	0.645956	9.65737e-17	2.36691e-14	40.4317	11.5385
IMPG2	principal	1.80052	0.665043	216376	0.665242	3.22074e-16	7.80693e-14	78.2734	53.4188
OXR1	principal	2.22892	-0.458599	109016	0.335167	6.24954e-16	1.4984e-13	87.8417	92.735
NRXN3	principal	1.47568	-0.650763	110010	0.33822	6.73961e-16	1.59852e-13	65.1079	78.2051
MAGI2	principal	0.655375	-0.568686	115056	0.353735	8.0124e-16	1.88019e-13	37.9137	57.6923
TTC39B	principal	0.793097	0.531904	209440	0.643917	1.08941e-15	2.5295e-13	43.0935	15.3846
LOC132760681	principal	1.21825	0.627666	213491	0.65637	1.14747e-15	2.63656e-13	60.5036	29.9145
DAB1	principal	0.45606	-0.513214	120026	0.369016	1.72634e-15	3.88568e-13	26.3309	48.7179
LOC132770706	principal	0.585338	0.490392	203547	0.625798	3.01152e-15	6.69908e-13	30.5036	5.98291
KLC4	principal	1.13831	0.567461	211949	0.651629	6.93769e-15	1.51516e-12	59.2086	32.4786
SLC12A7	principal	1.27674	-0.525596	112057	0.344515	7.12574e-15	1.54098e-12	63.5252	76.9231
THSD7A	principal	0.177857	-0.348103	131956	0.405694	9.96303e-15	2.13364e-12	11.0791	29.0598
MICAL2	principal	0.88675	0.521887	209177	0.643107	1.2077e-14	2.56149e-12	48.0576	21.3675
DGKG	principal	1.22934	0.587858	211109	0.649047	2.76454e-14	5.75286e-12	61.1511	33.7607
DNAJC10	principal	0.43719	0.377362	199610	0.613692	5.93287e-14	1.21173e-11	26.6187	4.2735
SGK1	principal	1.29361	-0.545524	114118	0.35085	6.46542e-14	1.30839e-11	61.0791	76.0684
LOC132767182	principal	1.52962	-0.667861	114119	0.350855	8.33481e-14	1.6563e-11	62.5899	82.4786
SOX5	principal	2.50984	0.485006	212089	0.65206	8.91026e-14	1.73931e-11	91.3669	81.1966
NOL4	principal	0.41059	0.368002	197944	0.608573	8.8748e-14	1.73931e-11	24.2446	2.5641
EPB41L2	principal	1.20412	-0.579256	114926	0.353334	1.19443e-13	2.31112e-11	58.2014	75.2137
AGRN	principal	0.424415	0.376347	197644	0.607649	2.20418e-13	4.19136e-11	24.6043	3.4188
SMPD2	principal	0.689674	0.443374	203705	0.626284	4.20169e-13	7.85432e-11	38.8489	14.1026
PPEF2	principal	1.19074	0.545071	208473	0.640943	5.21103e-13	9.65923e-11	59.6403	35.0427
ADAMTS3	principal	0.330877	0.31506	193561	0.595096	1.3274e-12	2.43999e-10	19.9281	0.854701
SPATA13	principal	0.878887	0.484864	205276	0.631115	1.40454e-12	2.56044e-10	47.6259	21.3675
NEBL	principal	0.416124	-0.472111	126752	0.389693	1.74427e-12	3.12807e-10	22.8058	41.8803
ADTRP	principal	0.440236	0.355751	197124	0.606052	1.83e-12	3.25533e-10	26.1151	4.70085
HEG1	principal	0.116428	-0.263413	138750	0.426583	2.25999e-12	3.92526e-10	7.6259	21.7949
RHPN1	principal	0.355462	-0.39254	127791	0.392889	2.32515e-12	4.00689e-10	21.0791	41.0256
OLFM2	principal	0.158066	-0.305506	136672	0.420193	2.7212e-12	4.65303e-10	9.56835	24.7863
MED13L	principal	1.0593	0.500751	206006	0.633359	4.22726e-12	7.0109e-10	55.6835	30.3419
SLC22A23	principal	0.457023	0.367916	196666	0.604641	5.02353e-12	8.26933e-10	26.4029	5.98291
MAP7	principal	2.61293	0.445386	208354	0.640575	5.52587e-12	9.02886e-10	93.0935	83.7607
PARP1	principal	0.700168	0.432179	201372	0.619109	6.93052e-12	1.11586e-09	38.3453	14.5299
ARHGAP39	principal	1.72432	0.544017	207746	0.638707	7.05166e-12	1.12714e-09	77.1223	57.265
PPFIA4	principal	0.134238	-0.263974	138646	0.426262	8.06616e-12	1.28002e-09	8.27338	22.6496
TAFA3	principal	0.73967	-0.493871	121811	0.374503	9.79923e-12	1.53299e-09	40.4317	58.9744
MAP2	principal	2.78122	0.479874	207756	0.638738	1.03983e-11	1.61525e-09	93.6691	85.0427
FLRT2	principal	1.35033	0.570411	206205	0.63397	1.09527e-11	1.68947e-09	63.2374	38.0342
ENO2	principal	0.877888	-0.520248	121042	0.372139	1.43165e-11	2.193e-09	45.6835	62.8205
NFIX	principal	0.103387	-0.250426	140975	0.433422	1.75965e-11	2.65851e-09	6.69065	19.6581
LOC132768105	principal	3.24012	0.400904	207073	0.636638	2.13384e-11	3.20192e-09	97.6259	94.8718
PDLIM7	principal	0.13709	-0.256672	139710	0.429532	2.41372e-11	3.59741e-09	7.84173	21.7949
CCSER2	principal	0.832036	0.449844	202128	0.621437	3.04826e-11	4.48257e-09	44.8921	23.0769
PDZRN3	principal	1.28239	-0.519808	120010	0.368968	3.36175e-11	4.87851e-09	58.5612	71.7949
LIN28B	principal	0.966096	0.472645	203270	0.624948	3.3559e-11	4.87851e-09	50.8633	25.641
MCF2L2	principal	2.00021	0.486252	206061	0.633527	5.05124e-11	7.23508e-09	82.1583	68.8034
FYCO1	principal	0.801091	0.431111	201546	0.619647	5.40936e-11	7.6487e-09	44.8921	20.9402
MLXIP	principal	1.73215	0.514066	205740	0.632539	5.64336e-11	7.87856e-09	76.8345	57.6923
MAPT	principal	0.672464	-0.454025	123811	0.380652	5.63105e-11	7.87856e-09	38.5612	56.8376
LOC132764406	principal	0.572867	0.367775	198116	0.609102	6.33764e-11	8.79217e-09	33.9568	12.3932
PBX1	principal	1.11483	-0.475253	120800	0.371395	6.48748e-11	8.93694e-09	56.6906	72.6496
AGAP2	principal	0.390059	0.319292	193280	0.594231	6.52302e-11	8.93694e-09	23.3094	4.70085
DKK3	principal	0.401158	0.321875	193174	0.593905	8.38252e-11	1.12062e-08	23.4532	4.70085
MLLT3	principal	0.524882	-0.430934	126802	0.389848	8.55252e-11	1.13646e-08	29.7122	48.7179
DCHS2	principal	0.293939	0.274924	189667	0.583124	9.40941e-11	1.24283e-08	17.8417	1.28205
LYST	principal	1.10967	0.461594	203416	0.625394	1.02907e-10	1.35114e-08	57.3381	35.8974
PCLO	principal	2.16112	0.509361	205420	0.631558	1.04593e-10	1.36516e-08	86.3309	71.7949
TBC1D9	principal	0.369313	0.305289	192290	0.591189	1.05345e-10	1.36688e-08	22.1583	3.84615
NCALD	principal	1.95359	0.538498	205281	0.631129	1.0868e-10	1.4019e-08	82.3022	62.8205
GALNT13	principal	1.64626	0.480994	204866	0.629853	1.26091e-10	1.61705e-08	74.964	57.265
PDE7B	principal	1.42336	0.55769	203520	0.625713	1.50394e-10	1.90655e-08	60.7194	41.0256
ISL2	principal	0.34639	0.293664	191288	0.58811	1.6767e-10	2.08952e-08	20.9353	3.4188
CADM1	principal	2.45767	-0.460747	120456	0.370339	2.02567e-10	2.51024e-08	87.1223	96.5812
PARD3	principal	1.35162	-0.424254	121250	0.372777	2.15908e-10	2.66061e-08	65.8993	73.9316
ARL15	principal	1.75343	-0.424599	120848	0.371541	2.45332e-10	2.98979e-08	76.5468	85.8974
ANKRD26	principal	1.96786	0.508337	204145	0.627636	3.23403e-10	3.91957e-08	80.6475	64.9573
ST3GAL1	principal	1.08861	0.47793	201542	0.619635	4.05975e-10	4.89345e-08	53.5252	33.3333
JAKMIP1	principal	0.748975	0.398953	199061	0.612006	4.48707e-10	5.37912e-08	42.3741	20.0855
PTPRT	principal	0.23894	-0.33163	135747	0.417349	5.64875e-10	6.73514e-08	14.7482	29.9145
WASF3	principal	0.811386	-0.435783	124736	0.383498	6.63787e-10	7.87194e-08	45.3237	60.2564
UNC5B	principal	0.541433	0.374071	194576	0.598218	7.96037e-10	9.38983e-08	29.7842	11.5385
EGFLAM	principal	1.41688	0.460676	202378	0.622205	9.10091e-10	1.06216e-07	67.3381	49.5726
LOC132783217	principal	1.159	-0.413765	123300	0.379083	1.00986e-09	1.16626e-07	59.8561	68.8034
PDE6C	principal	2.55372	0.41267	203146	0.624563	1.02033e-09	1.17221e-07	93.4532	84.188
CEP162	principal	1.0304	0.442332	200590	0.616707	1.12253e-09	1.28294e-07	54.1007	32.0513
EVI5	principal	1.07853	0.441228	200478	0.616364	1.60492e-09	1.80619e-07	55.7554	33.7607
TENT5A	principal	0.294797	-0.323351	134860	0.414622	1.93891e-09	2.17099e-07	17.6259	33.3333
PTPRS	principal	0.378326	-0.363568	132736	0.408094	2.85077e-09	3.15991e-07	22.5899	38.0342
JAG1	principal	0.365902	-0.335626	132897	0.408587	3.03445e-09	3.3467e-07	22.1583	38.8889
SUSD3	principal	1.79226	0.464313	201510	0.619535	3.59413e-09	3.94425e-07	77.6978	62.3932
MAPKAPK3	principal	0.404526	0.285027	190600	0.585994	5.19186e-09	5.64148e-07	24.2446	6.83761
CAPN15	principal	1.27425	-0.430758	124907	0.384022	5.548e-09	5.99891e-07	61.5108	73.9316
MPP4	principal	1.88001	0.461176	201114	0.618318	5.58918e-09	6.01396e-07	80.4317	65.3846
ERC1	principal	0.974476	0.409319	198654	0.610756	5.77592e-09	6.18472e-07	52.2302	31.1966
ATP1B3	principal	0.837952	0.395229	196998	0.605663	7.72078e-09	8.14856e-07	44.7482	25.2137
FRMD4A	principal	0.254874	-0.302983	136984	0.421152	9.03351e-09	9.44366e-07	16.1151	30.3419
MAGI3	principal	1.55303	0.447374	200070	0.615106	1.05077e-08	1.09329e-06	72.1583	54.2735
GLDC	principal	0.324728	0.256719	187738	0.577194	1.09846e-08	1.13755e-06	19.7122	4.2735
SDK2	principal	3.44258	0.308719	200317	0.615867	1.35864e-08	1.40042e-06	98.9209	95.7265
GUCA1B	principal	1.01863	-0.45238	127198	0.391067	1.46521e-08	1.50323e-06	49.7842	63.6752
CADM2	principal	1.34931	-0.412141	125937	0.387189	1.67609e-08	1.71163e-06	64.2446	75.2137
ST3GAL4	principal	1.27086	0.452767	198621	0.610653	1.9903e-08	2.02314e-06	62.5899	41.0256
JPH3	principal	0.679853	-0.383309	129660	0.398636	2.35302e-08	2.34855e-06	38.777	52.1368
LOC132767331	principal	0.571233	-0.375152	131083	0.40301	2.58595e-08	2.55789e-06	33.0216	48.7179
CACNA2D4	principal	2.1692	0.37752	199330	0.612834	2.947e-08	2.902e-06	83.8129	75.2137
AFDN	principal	1.45389	0.38902	198528	0.610369	3.69181e-08	3.5406e-06	69.4245	55.5556
DZIP1	principal	0.624341	0.337614	192834	0.592861	3.67807e-08	3.5406e-06	34.4604	16.2393
LOC132772855	principal	0.219879	-0.257658	140004	0.430436	4.3748e-08	4.12391e-06	13.1655	26.4957
BIN1	principal	2.06627	0.356671	198810	0.611233	4.66429e-08	4.37808e-06	84.8921	75.2137
ACVR2B	principal	0.497937	-0.362625	133358	0.410006	5.9663e-08	5.48353e-06	28.2014	43.1624
ACSL1	principal	1.13945	0.408531	196880	0.6053	6.4175e-08	5.84947e-06	58.0576	39.3162
CACNB4	principal	0.45393	0.29734	189145	0.581519	6.44974e-08	5.85466e-06	25.4676	9.40171
PPA1	principal	0.57122	0.308081	191960	0.590172	7.57482e-08	6.84776e-06	33.8129	16.2393
CTTNBP2	principal	0.24619	-0.275792	139166	0.427859	7.79918e-08	7.02181e-06	15.3237	28.6325
OSBPL6	principal	0.456242	0.287693	189424	0.582377	8.39441e-08	7.49651e-06	26.6906	10.6838
SPDL1	principal	0.779994	0.349215	194200	0.597062	8.73377e-08	7.76813e-06	43.2374	24.7863
NCAM1	principal	1.62128	0.406749	197729	0.607911	8.77073e-08	7.76967e-06	73.6691	58.9744
PITPNM1	principal	0.487891	0.281201	190404	0.585392	8.92309e-08	7.81054e-06	29.5683	12.3932
MYO1D	principal	0.442178	0.27279	189370	0.582211	8.91087e-08	7.81054e-06	26.7626	10.2564
LOC132762903	principal	0.39577	-0.307869	135198	0.415661	1.08718e-07	9.47869e-06	24.5324	39.3162
MYO18A	principal	0.69227	0.327669	193158	0.593856	1.15259e-07	1.00094e-05	39.7122	22.6496
TSPAN4	principal	0.209463	-0.261898	141190	0.434085	1.50756e-07	1.28393e-05	12.8777	25.2137
MYOZ3	principal	1.31932	0.38135	196573	0.604357	1.57463e-07	1.33589e-05	65.8993	49.1453
WDCP	principal	0.631333	0.3104	191929	0.590079	1.58535e-07	1.33983e-05	36.259	18.8034
PBX3	principal	1.12181	0.398201	195456	0.600924	1.83734e-07	1.52936e-05	56.1871	37.6068
SALL1	principal	1.5185	0.402915	196517	0.604184	1.98995e-07	1.63785e-05	68.9928	55.1282
SVIL	principal	1.31437	-0.36153	128896	0.396286	2.08497e-07	1.70968e-05	63.8849	74.359
PLXNB3	principal	0.497598	-0.330812	134228	0.412678	2.25164e-07	1.8395e-05	29.8561	43.5897
CUNH8orf34	principal	1.10078	-0.399817	130186	0.400252	2.62376e-07	2.11996e-05	51.8705	65.3846
EGR1	principal	0.197093	-0.262296	143052	0.439808	2.6676e-07	2.14751e-05	10.7914	22.2222
ITPK1	principal	1.10123	0.37954	195072	0.599742	2.82005e-07	2.25379e-05	57.3381	38.0342
REV3L	principal	0.545772	-0.359658	134043	0.41211	2.81105e-07	2.25379e-05	31.5108	44.0171
LRP1B	principal	1.258	0.407525	195345	0.600581	2.92601e-07	2.32165e-05	60.3597	41.453
CALB1	principal	1.06879	0.377245	194690	0.598567	3.1495e-07	2.49002e-05	54.8921	37.6068
ARHGAP24	principal	1.59397	0.434184	196078	0.602833	3.21498e-07	2.53271e-05	72.6619	52.9915
ABLIM3	principal	1.60291	-0.326715	129076	0.396839	3.31905e-07	2.59616e-05	72.3022	79.4872
MICAL3	principal	1.74243	0.392019	196040	0.602716	3.89374e-07	3.02423e-05	76.9784	62.8205
FGF14	principal	0.28035	-0.282498	139681	0.429444	4.30011e-07	3.32813e-05	17.1223	29.9145
CABLES2	principal	0.29302	-0.285339	139283	0.428221	4.35126e-07	3.35595e-05	17.9856	30.7692
FMN1	principal	0.554447	-0.317247	134560	0.413698	5.49088e-07	4.17647e-05	31.9424	46.5812
FARP2	principal	0.752513	0.325047	191907	0.590011	5.97996e-07	4.53285e-05	42.2302	24.7863
ABCC5	principal	1.34985	0.374955	194749	0.598749	7.02934e-07	5.31004e-05	65.7554	50.8547
TMEM237	principal	1.09617	0.359822	193541	0.595035	9.78771e-07	7.24488e-05	56.9784	38.8889
PCDH9	principal	0.849757	-0.385229	132763	0.408175	1.0062e-06	7.423e-05	45.1079	54.7009
PEX5L	principal	1.9554	0.410169	194818	0.598962	1.0815e-06	7.9519e-05	79.8561	66.6667
JADE2	principal	1.82422	-0.327727	130438	0.401025	1.10666e-06	8.10984e-05	78.5612	85.0427
SLC16A7	principal	1.41993	0.396374	194228	0.597147	1.11401e-06	8.13673e-05	67.0504	50
PLCE1	principal	0.587117	0.298217	188655	0.580013	1.1413e-06	8.30848e-05	31.7986	15.812
PLS1	principal	0.963033	0.336901	192717	0.592501	1.14639e-06	8.31811e-05	51.4388	35.4701
KIF13B	principal	0.542265	0.266145	188858	0.580635	1.29897e-06	9.36362e-05	32.9496	17.094
NETO1	principal	1.05644	-0.381345	132544	0.407503	1.50375e-06	0.000107345	49.8561	63.2479
EFHC2	principal	0.516077	0.262365	187794	0.577364	1.80894e-06	0.000127481	30.5036	14.9573
ANO2	principal	1.0954	-0.375215	132344	0.406888	1.82093e-06	0.000127918	53.9568	67.5214
LOC132778465	principal	1.92702	-0.264415	131079	0.402998	1.84996e-06	0.000129544	81.0791	83.7607
PTPRE	principal	0.738668	0.299164	190448	0.585525	1.86014e-06	0.000129817	41.4388	24.359
CLCN1	principal	0.619674	0.282711	189252	0.58185	1.92887e-06	0.000133376	36.0432	20.5128
CRY2	principal	0.368982	-0.280031	139070	0.427564	2.2021e-06	0.000151321	22.3022	34.6154
KIF19	principal	0.503895	0.252415	187350	0.575999	2.51034e-06	0.000171966	30.1439	14.9573
NRG3	principal	0.577839	-0.34015	136360	0.419234	2.84362e-06	0.000193594	32.446	44.4444
PLCXD2	principal	0.573257	0.272319	187901	0.577695	2.97164e-06	0.000201687	32.7338	17.094
TRPS1	principal	1.2882	0.366929	192573	0.592059	3.15099e-06	0.00021126	62.5899	46.1538
TRIO	principal	2.18707	0.327958	193487	0.594869	3.22e-06	0.000215232	86.9065	78.2051
STAC	principal	1.15593	-0.398428	133300	0.409824	3.24697e-06	0.00021638	52.0144	64.5299
GPSM2	principal	0.58831	0.271227	187863	0.577578	3.62244e-06	0.000240674	33.3094	18.3761
MYLK	principal	0.938578	-0.334618	133730	0.411146	3.73246e-06	0.000247239	50	60.6838
PRR16	principal	1.05182	0.347519	191340	0.588266	3.75545e-06	0.000248017	52.1583	37.1795
CCDC85C	principal	1.91806	0.356657	193100	0.59368	3.96299e-06	0.000260942	80.4317	68.8034
GRIK1	principal	0.400067	-0.319332	139554	0.429052	4.53165e-06	0.000295737	23.1655	34.6154
BTG2	principal	0.394414	-0.299858	139910	0.430147	4.78878e-06	0.000310679	22.2302	34.188
MAP7D3	principal	0.84977	0.305106	190376	0.585304	4.82074e-06	0.000311836	47.7698	30.3419
RAPGEF2	principal	2.05992	-0.276605	132352	0.406911	4.87965e-06	0.000314723	84.2446	89.3162
MARCHF1	principal	1.08403	-0.328544	133854	0.411531	5.46153e-06	0.00034818	53.741	63.2479
PDE6H	principal	1.78438	0.422266	192550	0.591986	5.6145e-06	0.000356901	78.4173	60.2564
BAZ2B	principal	1.46187	0.349118	192224	0.590987	5.74566e-06	0.000364189	69.8561	55.5556
PHKB	principal	0.540818	-0.280103	137235	0.421924	5.94325e-06	0.000375634	32.3741	44.4444
PNISR	principal	1.39997	-0.284192	133128	0.409297	6.23467e-06	0.000392927	67.1942	74.359
FBXO32	principal	0.526507	0.26068	186135	0.572265	6.78443e-06	0.00042394	29.5683	15.3846
SPTB	principal	0.418067	-0.283951	139393	0.428559	7.55684e-06	0.000469546	25.2518	37.6068
LDB3	principal	0.725797	-0.321214	136118	0.41849	7.62013e-06	0.000471718	39.4964	51.2821
PTPRM	principal	0.548967	0.263888	186331	0.572868	7.83855e-06	0.000482969	30.7914	16.6667
CEP85L	principal	1.80439	0.339325	191994	0.590277	8.58306e-06	0.000524865	79.2086	66.6667
THRA	principal	1.0572	-0.30149	134385	0.413162	8.5899e-06	0.000524865	54.6763	63.6752
PTPRG	principal	0.298806	-0.260954	142108	0.436906	8.70991e-06	0.000530727	18.2014	29.0598
SNCB	principal	0.676586	0.262672	187966	0.577896	9.04122e-06	0.000549397	38.4173	22.6496
PKIB	principal	0.496341	-0.280564	138572	0.426033	9.38733e-06	0.000568862	29.1367	41.0256
ACSL6	principal	1.08757	0.333668	190479	0.585621	9.85163e-06	0.000593736	56.1871	39.3162
BFSP2	principal	0.597601	0.252178	186948	0.574765	1.01722e-05	0.000611388	34.5324	18.8034
LHX4	principal	0.395515	-0.266657	140261	0.431227	1.07536e-05	0.000642824	23.8129	35.4701
ZMIZ1	principal	1.20497	-0.29064	134338	0.413016	1.12395e-05	0.000670055	60.2158	67.9487
MAML3	principal	2.38739	0.342839	191724	0.589447	1.14457e-05	0.000680512	88.8489	79.9145
GUCA1A	principal	1.26305	-0.309601	134756	0.414304	1.45601e-05	0.000842954	59.8561	64.5299
SNAP25	principal	2.04011	0.29477	191036	0.587335	1.78748e-05	0.00101882	84.6043	76.4957
PPP1CC	principal	0.679952	0.267974	187025	0.575002	1.82788e-05	0.00103916	37.9856	23.0769
LDLRAD4	principal	0.649276	-0.296779	138026	0.424357	1.84729e-05	0.00104749	35.3237	46.5812
PKM	principal	0.850221	0.289724	188440	0.57935	1.86134e-05	0.00105275	46.4748	29.9145
MYO7B	principal	0.894754	0.303163	188560	0.579722	1.88993e-05	0.00106347	47.1942	32.4786
IKZF2	principal	0.685442	0.265822	187049	0.575075	2.01606e-05	0.00113156	38.6331	24.359
ADGRV1	principal	2.22671	0.256281	190876	0.586841	2.03783e-05	0.00114087	87.6259	82.906
NBEA	principal	2.66908	0.291454	190894	0.586897	2.04852e-05	0.00114396	93.5252	87.1795
HS6ST1	principal	0.800378	-0.289358	136892	0.420871	2.22088e-05	0.00123396	43.8129	53.8462
CACNA1F	principal	1.05088	0.315271	189232	0.581788	2.32652e-05	0.00128617	55.5396	39.3162
SPTBN5	principal	0.970954	-0.294453	136270	0.418956	2.68998e-05	0.00146508	51.7986	58.9744
LIMCH1	principal	1.27373	0.31603	189576	0.582843	2.69942e-05	0.0014666	61.7986	48.7179
PRELID2	principal	0.882268	0.284851	188048	0.578147	2.87337e-05	0.00155727	47.6259	32.906
GABBR1	principal	1.06585	-0.293856	136326	0.419129	3.58009e-05	0.00191674	55.5396	64.5299
MCTP1	principal	1.68998	0.356999	189699	0.583223	3.84276e-05	0.00203735	75.7554	60.6838
KIF25	principal	1.2187	0.309175	188990	0.581041	3.94331e-05	0.0020809	61.5108	47.4359
CASZ1	principal	1.06897	-0.28572	136547	0.419809	4.09285e-05	0.00214953	55.2518	64.1026
CABP4	principal	0.69529	-0.273145	138610	0.426153	4.64067e-05	0.00241424	38.9928	49.5726
CKB	principal	1.56321	0.323681	189281	0.581938	4.70411e-05	0.00243576	72.0863	58.9744
CYRIA	principal	1.25168	0.323533	188675	0.580074	4.96715e-05	0.00256157	62.0144	47.4359
CD82	principal	0.995783	-0.292368	137113	0.421549	5.00004e-05	0.0025649	51.8705	62.3932
RPS6KA3	principal	0.970152	0.284496	187804	0.577398	4.98931e-05	0.0025649	52.1583	36.7521
NPTN	principal	1.16837	0.292994	188472	0.579449	5.1065e-05	0.00261267	59.4245	47.0085
GUCY2D	principal	1.77786	0.337262	189322	0.582064	5.19225e-05	0.00264505	78.9209	64.9573
SLMAP	principal	1.28903	-0.277194	136433	0.419458	5.3036e-05	0.00269555	63.0216	70.5128
ESPN	principal	1.05007	-0.287693	137104	0.421521	5.35595e-05	0.0027159	53.4532	61.5385
ZFYVE9	principal	0.725152	0.257161	185996	0.571836	5.56761e-05	0.00280389	40.1439	26.0684
DMXL2	principal	0.835107	0.268379	186894	0.5746	5.74046e-05	0.0028778	46.1871	32.0513
TMEM229B	principal	0.833774	-0.277454	138134	0.424686	6.43409e-05	0.00320368	45.8993	55.1282
FARP1	principal	1.72941	0.319527	188926	0.580846	6.50505e-05	0.00321723	76.7626	64.1026
PTK2	principal	0.802349	-0.280044	138252	0.425052	6.4952e-05	0.00321723	44.8201	55.5556
SH3GL2	principal	1.4668	0.333564	188552	0.579696	6.87779e-05	0.00337885	68.777	53.8462
INSYN1	principal	1.62551	0.316446	188606	0.579861	7.1519e-05	0.00349793	71.0072	59.8291
MYO3B	principal	1.11242	0.298124	187718	0.577131	7.334e-05	0.00357905	56.9784	43.1624
NECTIN1	principal	0.53615	-0.283253	140976	0.433427	7.43051e-05	0.00361018	30.0719	39.7436
EPHA7	principal	1.22095	0.316996	187695	0.577061	7.46955e-05	0.00362117	56.9065	44.0171
SYNE3	principal	0.915195	0.26437	186845	0.574448	7.8418e-05	0.0037933	49.2806	35.4701
CARMIL1	principal	1.1589	0.306697	187683	0.577025	7.86168e-05	0.00379459	57.8417	44.0171
CLTC	principal	1.59035	0.28041	188473	0.579453	8.1958e-05	0.00394722	73.0935	63.6752
KLHL29	principal	1.98577	0.251682	188678	0.580082	8.25054e-05	0.00396493	82.3022	77.3504
GRID1	principal	0.788531	-0.292675	139058	0.427527	8.97493e-05	0.00428684	42.518	51.2821
ZNF804A	principal	0.441001	-0.251829	142158	0.437058	8.97869e-05	0.00428684	26.0432	36.7521
ANKRD44	principal	1.04142	0.28799	187026	0.575003	9.28614e-05	0.00440503	53.2374	39.7436
CYFIP2	principal	1.52971	0.301799	188150	0.578459	9.43627e-05	0.00446663	70.5755	58.547
GPR158	principal	1.09866	-0.27144	137718	0.423409	9.55899e-05	0.00451503	56.7626	64.9573
USP54	principal	0.952817	0.270153	186600	0.573695	0.000109152	0.00509022	51.6547	36.7521
LOC132763235	principal	0.511672	-0.25123	141328	0.434509	0.000109559	0.00509842	30.8633	40.1709
WDR47	principal	0.834611	-0.276965	139164	0.427853	0.000121844	0.00559922	45.1799	54.2735
SEMA4D	principal	0.721751	-0.265611	139974	0.430343	0.000130924	0.00597442	39.6403	50.4274
SPHKAP	principal	2.04105	0.304481	187870	0.577601	0.000136431	0.00616678	83.2374	73.5043
LDLRAD3	principal	1.08013	0.295758	186370	0.572989	0.000143705	0.00641668	53.2374	40.5983
DUSP8	principal	1.59643	0.281188	187496	0.576451	0.000151984	0.00675902	73.8129	62.3932
FRMD4B	principal	1.92197	0.288405	187612	0.576808	0.000154613	0.00683459	79.5683	70.9402
PDZD8	principal	0.911166	0.26	185615	0.570667	0.00016831	0.00741035	48.2734	36.3248
ADGRL1	principal	1.19572	0.276241	186588	0.57366	0.000172044	0.00751474	58.9928	48.7179
MAPKAPK2	principal	0.959983	0.264228	185318	0.569752	0.000232676	0.00994644	50.1439	38.0342

## Sheet: I
gene	cluster	avgExpr	avg_log2FC	stat	auc	p_val	p_val_adj	pct_in	pct_out
KCNB1	accessory	2.65776	1.85932	4.86738e+06	0.874532	0	0	91.4594	37.4648
SOX5	accessory	0.881399	-1.81726	534154	0.0959726	0	0	46.4345	92.546
DLGAP1	accessory	1.94828	1.63964	4798314	0.862124	0	0	81.0945	17.8332
SNTG1	accessory	2.45711	1.62621	4.75847e+06	0.854964	0	0	90.2156	39.9783
SLC4A7	accessory	2.53658	1.57485	4746393	0.852795	0	0	91.9569	46.1322
LINGO2	accessory	2.03828	1.48846	4538923	0.815518	0	0	78.7728	30.0975
MMD	accessory	1.80383	1.32065	4.52132e+06	0.812355	0	0	77.3632	27.7356
IQGAP2	accessory	1.34646	1.2714	4509078	0.810156	0	0	65.34	4.29036
THSD7A	accessory	1.42826	1.23561	4.4481e+06	0.799199	0	0	67.4959	11.766
TMEM132C	accessory	1.31482	1.16932	4.33178e+06	0.778301	0	0	61.7745	8.92741
LOC132775583	accessory	1.27136	1.12486	4368270	0.784857	0	0	63.6816	8.71073
SPOCK3	accessory	1.19178	1.04014	4204006	0.755343	0	0	57.9602	9.03575
MARCHF4	accessory	1.06836	0.982193	4121393	0.7405	0	0	52.2388	5.09209
SLC18B1	accessory	0.94328	0.901834	4.13119e+06	0.74226	0	0	50.6633	2.4052
USP43	accessory	0.798557	0.753959	3948169	0.709376	0	0	44.3615	2.68689
SERPINE2	accessory	0.790046	0.727797	3894321	0.699701	0	0	43.3665	3.72698
LOC132775384	accessory	0.72302	0.677144	3.83492e+06	0.689028	0	0	40.3814	2.7519
LUZP2	accessory	2.7318	1.5618	4.65396e+06	0.836187	1.79743e-302	2.20265e-299	92.3715	52.1343
EDIL3	accessory	1.90826	1.33221	4.48757e+06	0.806291	1.33228e-297	1.54671e-294	79.9337	30.4659
FAT4	accessory	0.707182	0.644304	3764512	0.676378	2.43918e-263	2.69017e-260	38.806	3.83532
ASAP2	accessory	1.58605	1.13568	4312909	0.77491	1.48203e-262	1.55669e-259	72.8027	24.9404
LOC132782807	accessory	3.9893	-0.609925	1.10001e+06	0.197642	4.55517e-230	4.56718e-227	99.8342	99.8267
ADGRA1	accessory	1.2054	0.93051	4.04925e+06	0.727538	1.48189e-225	1.42119e-222	57.7944	16.403
NCEH1	accessory	0.44707	0.425396	3492247	0.62746	1.58271e-222	1.45464e-219	26.7828	1.25677
TJP2	accessory	0.552932	0.501148	3.59877e+06	0.646598	5.60681e-213	4.947e-210	32.4212	3.27194
ARHGEF4	accessory	2.31795	1.03913	4356467	0.782736	1.14115e-208	9.68138e-206	87.9768	61.8852
IQSEC1	accessory	1.94403	-0.86797	1.20423e+06	0.216366	7.77255e-203	6.34988e-200	82.0896	93.8245
ABI1	accessory	1.26693	0.900477	4.05461e+06	0.728501	2.70615e-200	2.13187e-197	62.3549	21.5385
PLCL1	accessory	1.35987	-1.1381	1.24108e+06	0.222988	2.37998e-194	1.81026e-191	62.0232	88.8191
ARHGAP24	accessory	2.36211	1.03706	4297301	0.772106	2.6247e-193	1.92986e-190	88.6401	61.9502
RAP1GAP2	accessory	1.22997	0.863908	4.01321e+06	0.721063	3.42347e-189	2.43597e-186	61.1111	21.3868
LOC132772074	accessory	0.410627	0.391447	3388784	0.60887	4.04869e-186	2.79081e-183	22.8856	1.1701
THRB	accessory	1.6296	-0.898478	1.29236e+06	0.232202	2.90346e-181	1.94074e-178	74.1294	91.2459
LHFPL3	accessory	2.33077	1.20671	4205084	0.755537	9.68411e-180	6.28271e-177	87.3134	48.2124
FLRT2	accessory	0.541573	-1.13196	1346064	0.24185	3.92014e-178	2.47059e-175	30.3483	69.9458
KCNMA1	accessory	2.62574	-0.666464	1308153	0.235039	3.63775e-177	2.22893e-174	92.9519	98.0065
IQSEC2	accessory	0.650384	0.536871	3645482	0.654992	6.16834e-174	3.67733e-171	37.6451	6.95558
MYO18A	accessory	1.28191	0.844492	4.00156e+06	0.718969	4.92472e-171	2.85867e-168	63.267	25.8938
PLEKHG1	accessory	0.47333	0.416165	3.45514e+06	0.620794	5.22013e-159	2.95245e-156	27.529	3.42362
PYGL	accessory	1.14354	0.815619	3.84698e+06	0.691195	2.88245e-156	1.58953e-153	52.7363	18.7432
ACSL1	accessory	0.337556	-0.885993	1.52655e+06	0.274278	2.91833e-145	1.57006e-142	21.1443	59.6966
LRP2	accessory	1.98023	0.927752	4065281	0.730418	1.40501e-144	7.379e-142	83.0846	52.221
MPDZ	accessory	2.76532	0.728857	4.11057e+06	0.738556	1.83373e-144	9.40661e-142	94.859	82.6002
NKAIN2	accessory	1.21901	0.803949	3851987	0.692095	3.28438e-142	1.64652e-139	57.0481	22.9036
GLDC	accessory	0.925795	0.65223	3.74144e+06	0.672234	2.01926e-139	9.89795e-137	48.5904	15.9697
IGSF9	accessory	0.717285	-0.910669	1505342	0.270468	4.05515e-139	1.94453e-136	40.0498	72.0693
SEMA6D	accessory	1.05557	0.741353	3767786	0.676967	1.74075e-138	8.16967e-136	50.0829	18.0282
ZEB2	accessory	0.506802	-0.918569	1532766	0.275396	3.55066e-138	1.63168e-135	29.1045	65.1788
MYO3B	accessory	1.84105	0.881339	4.01311e+06	0.721045	1.07477e-136	4.83823e-134	77.529	48.3424
LSAMP	accessory	4.04693	0.436085	4049846	0.727645	2.64469e-131	1.16673e-128	99.5854	98.6999
PLEKHG5	accessory	0.382815	0.332217	3347813	0.601509	6.93991e-124	2.94386e-121	23.5489	3.42362
GRM2	accessory	0.326765	0.295662	3267698	0.587115	1.18272e-122	4.92234e-120	19.3201	1.92849
PDGFRB	accessory	0.316421	0.296448	3208162	0.576418	9.54016e-119	3.89698e-116	16.4179	1.19177
LOC132774262	accessory	1.19928	0.702803	3.79556e+06	0.681957	1.07878e-116	4.3265e-114	60.4478	27.844
TMEM132D	accessory	0.789625	0.601267	3546576	0.637221	4.18399e-114	1.61913e-111	36.8159	11.2676
PCDH9	accessory	1.67862	0.849191	3.87149e+06	0.695598	7.00241e-113	2.66309e-110	69.4859	42.6219
LOC132767629	accessory	0.347666	0.30159	3.28099e+06	0.589502	4.21772e-112	1.57685e-109	20.6468	2.7519
SPATA13	accessory	0.140479	-0.6904	1.77996e+06	0.319809	1.95193e-111	7.17596e-109	8.54063	43.4236
OCA2	accessory	0.408967	0.344443	3321403	0.596764	1.71233e-107	6.19189e-105	23.2172	4.03034
PLXNA1	accessory	0.606652	0.458354	3.47003e+06	0.623469	2.18567e-107	7.77606e-105	33.0017	8.86241
ANXA6	accessory	0.502126	0.38549	3.42962e+06	0.616208	2.87891e-105	1.00798e-102	30.5141	7.58397
DCX	accessory	1.01584	0.613223	3683767	0.661871	1.30466e-104	4.4966e-102	53.068	22.2969
OPN3	accessory	0.444808	0.349334	3367188	0.60499	1.90012e-104	6.44814e-102	26.6169	5.52546
BICD1	accessory	0.583013	0.424213	3473854	0.624155	1.18915e-103	3.97429e-101	34.2454	9.53413
FGF1	accessory	0.298592	0.26663	3205145	0.575876	2.1774e-103	7.16851e-101	16.9983	1.82015
FYCO1	accessory	0.122449	-0.632983	1843283	0.331187	2.46372e-102	7.99189e-100	7.71144	40.4984
ARHGAP29	accessory	2.47789	0.750187	3887760	0.698523	1.50518e-101	4.81177e-99	90.5473	73.3911
TLE1	accessory	0.613567	0.428187	3.46961e+06	0.623392	1.50397e-94	4.73921e-92	35.4892	11.0943
PLCH1	accessory	0.508096	0.383327	3.39266e+06	0.609568	5.10101e-94	1.58476e-91	29.3532	7.84399
PPP1R1A	accessory	0.658363	0.45818	3482095	0.625636	1.50466e-93	4.60969e-91	36.4013	12.0477
PEX5L	accessory	2.48632	0.67584	3.8349e+06	0.689024	3.34209e-92	1.00986e-89	87.8939	74.4529
STBD1	accessory	1.76129	0.757082	3780087	0.679177	9.17641e-91	2.73531e-88	75.3731	48.3424
MYO6	accessory	1.28803	0.643049	3718602	0.66813	5.19454e-90	1.52775e-87	63.8474	35.8397
DOCK7	accessory	0.0852481	-0.546971	1948470	0.350086	9.48774e-90	2.75369e-87	5.63847	34.8429
MYLK	accessory	1.84341	0.66297	3.78883e+06	0.680747	4.01112e-88	1.14906e-85	79.602	57.7465
EPHA7	accessory	0.25167	-0.670005	1879062	0.337615	9.14462e-88	2.58605e-85	14.7595	44.6587
SYTL2	accessory	0.355882	0.306455	3.21378e+06	0.577426	2.34309e-87	6.54226e-85	18.325	3.05525
LRP1	accessory	0.594136	0.413205	3433031	0.61682	6.61321e-87	1.82343e-84	33.8308	10.9642
CADM2	accessory	1.95969	0.704607	3.78202e+06	0.679525	3.13428e-86	8.53531e-84	82.4212	59.5666
CYRIA	accessory	0.834228	-0.692362	1791387	0.321863	3.2114e-85	8.63866e-83	45.0249	68.2774
DGKZ	accessory	1.56792	0.68062	3735092	0.671092	6.42716e-85	1.70808e-82	72.5539	45.0704
PPFIBP1	accessory	1.35398	0.645802	3.68042e+06	0.66127	7.22296e-82	1.8744e-79	64.0133	37.1831
CD47	accessory	0.519453	0.367176	3373876	0.606192	1.85333e-81	4.75358e-79	30.2653	9.18743
ST6GALNAC5	accessory	1.6054	0.665547	3721140	0.668586	3.61504e-81	9.16557e-79	72.3051	47.8223
GABRB3	accessory	2.59357	-0.487561	1.79409e+06	0.322348	9.88143e-81	2.47687e-78	91.874	96.0997
MAPT	accessory	1.13168	0.577635	3637859	0.653622	2.56126e-80	6.27736e-78	57.9602	31.701
FAM107A	accessory	0.651976	0.419931	3447594	0.619437	1.02743e-78	2.49046e-76	37.3134	13.9112
CNTN2	accessory	0.72868	0.44886	3.47392e+06	0.624167	1.47934e-78	3.54689e-76	40.4643	15.6013
GRM8	accessory	3.14969	-0.322938	1817263	0.326512	4.51919e-77	1.06047e-74	97.5124	98.2015
SLC4A4	accessory	1.65154	-0.541859	1.82837e+06	0.328507	1.13424e-75	2.60615e-73	74.8756	85.9805
TMEM132B	accessory	0.445513	0.327304	3.30025e+06	0.592964	1.09589e-74	2.49209e-72	25.6219	7.25894
PDIA5	accessory	0.159808	-0.51843	2.00574e+06	0.360375	7.58858e-74	1.70805e-71	10.2819	36.8797
DOCK6	accessory	1.06915	0.538454	3585751	0.64426	1.03585e-73	2.30797e-71	56.7164	29.1658
KCNV2	accessory	0.334199	0.267285	3.20758e+06	0.576312	3.07075e-73	6.77346e-71	19.3201	4.18202
NBEA	accessory	2.92917	0.418736	3.72167e+06	0.668681	5.36419e-73	1.17152e-70	95.4395	91.1376
FNDC3B	accessory	0.410875	0.325808	3238952	0.58195	1.5835e-72	3.4244e-70	21.3101	5.33044
NHSL1	accessory	0.382942	-0.596932	1.93858e+06	0.348309	7.11298e-72	1.50863e-69	22.5539	49.1874
NETO1	accessory	0.258343	-0.599885	1981132	0.355954	9.60721e-72	2.01825e-69	16.0033	41.6468
RARB	accessory	0.32201	-0.588499	1.96299e+06	0.352694	8.10908e-71	1.68745e-68	19.7347	45.5688
SRGAP2	accessory	0.188181	-0.5329	2015275	0.362089	1.9095e-70	3.93642e-68	12.1061	37.8765
SUSD3	accessory	1.00228	-0.664627	1.87841e+06	0.337499	2.22289e-70	4.54005e-68	49.4196	71.2026
PRR16	accessory	0.274153	-0.551563	1.99795e+06	0.358976	4.55167e-68	9.21107e-66	16.4179	42.4485
CADM1	accessory	2.1287	-0.54205	1.88473e+06	0.338634	5.11846e-67	1.02639e-64	82.9187	90.4442
INSYN1	accessory	1.21201	-0.620166	1894749	0.340434	5.70592e-67	1.13389e-64	57.5456	75.3196
NDST1	accessory	0.203152	-0.493302	2.04447e+06	0.367335	2.64257e-65	5.15839e-63	12.5207	37.7898
LOC132781973	accessory	0.130618	-0.481084	2.09056e+06	0.375616	4.84095e-65	9.36681e-63	7.87728	32.0693
SORBS2	accessory	1.79201	-0.503627	1900472	0.341462	7.28144e-65	1.39664e-62	77.4461	87.4323
RASA3	accessory	0.401897	0.289019	3.25222e+06	0.584334	1.43589e-64	2.73042e-62	23.7148	7.06392
LOC132768531	accessory	0.862127	0.455405	3470436	0.623541	9.28205e-63	1.73511e-60	46.7662	23.0553
HCN1	accessory	1.8248	0.563932	3.62937e+06	0.652097	1.30873e-62	2.42588e-60	77.2803	59.9567
RPS6KC1	accessory	0.907815	0.467312	3.48024e+06	0.625302	2.36339e-61	4.3443e-59	48.4245	25.3954
SESTD1	accessory	0.237204	-0.495928	2059108	0.369965	3.81227e-61	6.94968e-59	15.1741	38.9382
SNCAIP	accessory	0.159993	-0.452051	2.1e+06	0.377311	7.14013e-61	1.29096e-58	10.0332	33.5645
PPP1R16B	accessory	1.00625	-0.553644	1949192	0.350216	4.30183e-60	7.59119e-58	52.4046	70.2925
UNC79	accessory	0.425951	0.285597	3268020	0.587172	4.67114e-60	8.17745e-58	26.1194	8.73239
GYS2	accessory	1.74522	0.572543	3601816	0.647146	9.98971e-60	1.73506e-57	75.0415	55.7963
CA10	accessory	0.379464	-0.562243	2032856	0.365248	2.25295e-59	3.88247e-57	22.0564	45.2654
PODXL2	accessory	0.0750832	-0.390777	2175454	0.390869	8.00925e-59	1.36952e-56	4.72637	26.3055
CALD1	accessory	0.4016	0.281118	3228644	0.580098	2.42633e-58	4.11692e-56	23.1343	7.23727
LOC132780204	accessory	0.181711	-0.444213	2107343	0.378631	7.59698e-58	1.27919e-55	11.8574	34.7779
LOC132762048	accessory	0.471874	0.334822	3232006	0.580702	2.84979e-57	4.76217e-55	23.3831	7.69231
EXTL1	accessory	0.146165	-0.430727	2132416	0.383136	3.11312e-57	5.16309e-55	9.70149	31.9393
CNKSR2	accessory	0.298222	-0.488695	2.06968e+06	0.371864	9.70352e-57	1.59731e-54	18.408	41.6035
PDE6C	accessory	2.20925	-0.420764	1958909	0.351962	1.18033e-56	1.92858e-54	87.0647	92.4377
HYCC1	accessory	0.5027	0.310412	3299307	0.592794	2.28366e-56	3.7039e-54	30.0995	11.571
MICAL2	accessory	0.390777	-0.503198	2049383	0.368217	5.72852e-56	9.22333e-54	22.8027	46.6522
MSI2	accessory	3.58519	0.268744	3.59079e+06	0.645165	1.63797e-54	2.58073e-52	98.6733	97.8982
BACH2	accessory	1.10188	-0.53766	1.98739e+06	0.357079	1.80397e-54	2.82212e-52	55.7214	72.416
CUX2	accessory	0.37684	0.263752	3.20029e+06	0.575003	8.21173e-54	1.27559e-51	21.7247	6.91224
IMPG1	accessory	3.05933	0.392816	3.58337e+06	0.643832	1.45893e-53	2.25043e-51	97.0978	92.5027
CXXC4	accessory	0.402523	0.269642	3219233	0.578407	1.11096e-52	1.69004e-50	23.6318	8.08234
LIPA	accessory	0.445939	0.285178	3.24625e+06	0.58326	4.20482e-52	6.35273e-50	26.2023	9.72914
NRG1	accessory	2.67038	-0.355994	1.99396e+06	0.358259	4.65807e-52	6.98964e-50	93.6153	96.2297
KLHL29	accessory	1.60501	-0.48175	2.0024e+06	0.359777	2.58407e-51	3.85132e-49	72.8856	83.3369
REV3L	accessory	0.967809	0.457458	3435744	0.617308	2.84146e-51	4.20651e-49	49.2537	28.429
TIAM1	accessory	0.248639	-0.442482	2129884	0.382681	5.91478e-51	8.69787e-49	16.4179	37.4431
CABLES2	accessory	0.635384	0.353326	3334853	0.599181	7.56571e-51	1.1052e-48	35.9867	16.7281
KHDRBS2	accessory	0.220178	-0.476236	2154703	0.38714	2.91083e-50	4.22415e-48	13.8474	34.2579
MPP4	accessory	1.23453	-0.486023	2.01794e+06	0.362568	4.8689e-50	7.0195e-48	61.7745	75.4063
PCDH17	accessory	0.598704	0.34417	3.30158e+06	0.593203	1.58199e-49	2.26595e-47	32.8358	14.5395
DLGAP4	accessory	1.31178	0.492624	3490771	0.627195	2.5897e-49	3.6854e-47	64.0133	42.6436
SHROOM2	accessory	0.520879	0.300559	3.28102e+06	0.589509	4.70342e-49	6.65052e-47	31.0116	13.0878
LOC132771751	accessory	0.124341	-0.358515	2.21756e+06	0.398435	1.721e-48	2.40265e-46	7.62852	27.6706
SLC12A7	accessory	1.82085	0.483439	3.52019e+06	0.63248	2.54574e-47	3.50963e-45	79.8507	63.7703
FMNL2	accessory	2.024	0.507542	3523713	0.633113	2.63904e-47	3.61565e-45	82.0896	67.3023
SORL1	accessory	0.0970759	-0.335155	2245786	0.403505	4.01852e-47	5.43807e-45	6.38474	25.2871
EML1	accessory	2.71459	0.390368	3.52921e+06	0.634101	7.85395e-47	1.04995e-44	93.9469	88.429
LOC132768105	accessory	2.59196	-0.378517	2038544	0.36627	1.55062e-46	2.06045e-44	92.7861	96.2514
MXRA7	accessory	1.36769	-0.439342	2047648	0.367906	4.11484e-46	5.43504e-44	67.1642	77.4215
LDB3	accessory	0.450868	-0.464941	2120325	0.380964	1.31889e-45	1.73166e-43	26.2023	46.6522
ADTRP	accessory	0.0972178	-0.340693	2265009	0.406959	5.1379e-45	6.70602e-43	6.21891	24.4637
MOCOS	accessory	0.452003	0.275605	3205922	0.576015	1.06967e-44	1.38792e-42	24.8756	9.64247
PDZRN3	accessory	1.93246	0.528021	3490893	0.627217	3.08457e-44	3.95578e-42	76.534	60.8884
GSE1	accessory	0.584006	0.329165	3269127	0.587371	3.72604e-44	4.75081e-42	31.5091	14.6046
PTPRE	accessory	0.292446	-0.397431	2.18519e+06	0.392619	1.37728e-42	1.71638e-40	17.4959	37.7898
AUTS2	accessory	2.39986	-0.332517	2.07281e+06	0.372426	1.58561e-42	1.9649e-40	88.9718	92.6327
GALNT18	accessory	1.51115	0.509101	3451094	0.620066	1.88271e-42	2.30715e-40	67.5788	47.4756
NPTX1	accessory	0.10939	-0.324536	2280578	0.409757	3.22349e-42	3.92838e-40	6.79934	24.507
ARR3	accessory	2.1021	-0.417707	2.07603e+06	0.373005	3.59894e-42	4.36184e-40	86.1526	91.6143
PALM2AKAP2	accessory	1.21767	0.446102	3.42559e+06	0.615483	7.89618e-42	9.5177e-40	60.4478	40.9101
ZBTB46	accessory	0.130789	-0.32863	2267304	0.407372	9.89088e-42	1.18572e-39	8.37479	26.3922
MEIS1	accessory	1.09	0.423224	3.40593e+06	0.611952	1.66619e-41	1.98664e-39	55.6385	36.5547
WDFY1	accessory	0.56198	0.298758	3263637	0.586385	4.58454e-41	5.4078e-39	32.8358	15.818
PDZK1	accessory	0.556685	-0.453604	2.14503e+06	0.385402	9.74915e-41	1.14387e-38	31.5091	49.9242
NCKAP5	accessory	0.61098	0.323	3268255	0.587215	1.59251e-40	1.8586e-38	33.4992	16.6847
SPDL1	accessory	0.234478	-0.372789	2226293	0.400003	2.67848e-40	3.0933e-38	14.6766	33.3694
ARHGAP12	accessory	0.977232	0.392231	3.37751e+06	0.606845	7.27974e-40	8.27714e-38	52.073	33.0661
LOC132764236	accessory	0.0850262	-0.302838	2322542	0.417296	7.83497e-40	8.86276e-38	5.05804	21.4518
DCLK1	accessory	1.10169	0.439221	3382099	0.607669	9.19362e-40	1.03466e-37	52.8192	34.3445
GABRA5	accessory	1.17625	-0.526159	2124196	0.381659	1.24217e-38	1.38383e-36	52.4046	66.2189
RASSF5	accessory	0.198449	-0.342794	2.26184e+06	0.406391	4.22511e-38	4.63669e-36	12.4378	30.2275
CEP170B	accessory	0.651295	0.309739	3281458	0.589587	1.77722e-37	1.94069e-35	37.8939	20.4767
SHANK3	accessory	0.525443	-0.404226	2177221	0.391186	2.6417e-37	2.87047e-35	30.8458	48.7324
PGAP1	accessory	0.113927	-0.30573	2324592	0.417665	4.57582e-37	4.87601e-35	6.79934	22.9686
MAPKBP1	accessory	1.98101	0.41118	3.43563e+06	0.617287	6.43367e-37	6.82278e-35	81.5091	70.2709
SAMD7	accessory	0.0338593	-0.2533	2.39435e+06	0.430198	7.96997e-37	8.41156e-35	2.32172	16.143
ERC2	accessory	1.4497	-0.381938	2132465	0.383145	1.4477e-36	1.52064e-34	68.2421	75.2763
EVI5	accessory	0.843288	0.356458	3.3174e+06	0.596044	2.02363e-36	2.10553e-34	45.6053	26.7172
SRGAP3	accessory	0.620248	-0.416394	2175265	0.390835	2.57474e-36	2.66636e-34	34.9917	52.0043
AKAP9	accessory	3.21358	0.299892	3434924	0.61716	4.01936e-36	4.14295e-34	97.7612	95.0379
RHBDL3	accessory	0.0971928	-0.282829	2.3415e+06	0.420703	4.23678e-36	4.32661e-34	6.13599	21.7118
B4GALNT4	accessory	1.20628	-0.384318	2158554	0.387832	2.63589e-34	2.58411e-32	60.5307	70.0975
GPSM2	accessory	0.304779	-0.356464	2.25714e+06	0.405545	2.84614e-34	2.77788e-32	18.2421	35.7096
TAFA3	accessory	0.441712	-0.394511	2.22397e+06	0.399585	2.9491e-34	2.86569e-32	25.8706	42.8386
LOC132761254	accessory	0.672933	0.304171	3.26301e+06	0.586272	3.63978e-34	3.52133e-32	38.3085	21.2784
LRRC4C	accessory	1.75582	-0.425438	2.15295e+06	0.386825	4.38021e-34	4.21915e-32	75.6219	80.8884
SLC45A4	accessory	0.724565	-0.41792	2186649	0.39288	5.03461e-34	4.82841e-32	39.9668	55.2763
DGAT2	accessory	0.114242	-0.269121	2346664	0.42163	5.19185e-34	4.95765e-32	7.13101	22.6219
ABLIM1	accessory	1.80274	-0.342533	2154620	0.387125	7.93299e-34	7.5425e-32	77.6949	83.4453
BAZ2B	accessory	1.69069	0.428387	3397624	0.610459	8.80766e-34	8.33817e-32	77.4461	60.585
AHDC1	accessory	2.0865	-0.357243	2155276	0.387243	1.17246e-33	1.09585e-31	82.8358	87.6056
LOC132760681	accessory	1.27268	0.407407	3349564	0.601824	4.85019e-32	4.45772e-30	62.272	43.8787
DOCK4	accessory	0.359184	-0.36346	2263014	0.406601	4.94663e-32	4.5275e-30	21.9735	37.9848
AFDN	accessory	1.4148	0.391791	3360978	0.603874	2.3873e-31	2.15816e-29	68.1592	52.3294
SPHKAP	accessory	2.34187	0.39046	3.38567e+06	0.608311	2.60766e-31	2.34774e-29	88.806	79.2849
EYS	accessory	2.28204	-0.375753	2.17871e+06	0.391454	2.82222e-31	2.53059e-29	84.4113	91.0509
LOC132778274	accessory	0.638328	0.2924	3226319	0.57968	6.84672e-31	6.08972e-29	35.1575	19.9567
ACAP3	accessory	0.223635	-0.307762	2.31658e+06	0.416224	1.45692e-30	1.29063e-28	14.7595	30.0975
BRD10	accessory	0.69089	0.295076	3.24252e+06	0.58259	2.43554e-30	2.14893e-28	39.0547	22.7736
FSCN2	accessory	0.965003	0.344366	3.29702e+06	0.592384	6.61955e-30	5.79421e-28	51.6584	34.1062
SEMA4G	accessory	0.140144	-0.253262	2368162	0.425493	6.65535e-30	5.80252e-28	8.62355	23.3369
NRXN2	accessory	0.800995	0.325128	3.25548e+06	0.58492	3.59467e-29	3.08526e-27	42.4544	26.8472
CAMK1G	accessory	0.722836	-0.366535	2237165	0.401956	7.00076e-29	5.91658e-27	41.0448	54.3662
PIKFYVE	accessory	0.852953	0.331374	3.26452e+06	0.586544	1.34045e-28	1.12853e-26	45.1078	29.7291
PLXNB3	accessory	0.180666	-0.273086	2.35743e+06	0.423565	2.00261e-28	1.66693e-26	11.7745	26.2622
KCNB2	accessory	3.37532	-0.250311	2208245	0.39676	2.01429e-28	1.67034e-26	98.0929	99.0033
GABRA6	accessory	1.08827	-0.359459	2222714	0.39936	3.03624e-28	2.49901e-26	56.5506	67.0423
LIN28B	accessory	0.613149	-0.3687	2256836	0.405491	3.68484e-28	3.02157e-26	34.2454	49.6208
SEMA4D	accessory	1.05528	0.346526	3294368	0.591906	4.88324e-28	3.9747e-26	54.4776	38.6349
LDLRAD4	accessory	0.857582	0.326526	3.25242e+06	0.58437	9.75103e-28	7.90765e-26	44.3615	28.7541
PPP2R2B	accessory	2.00352	-0.273076	2.22199e+06	0.399231	3.07759e-27	2.46856e-25	82.67	85.9588
LOC132774511	accessory	2.97946	0.261846	3.34142e+06	0.600361	5.8976e-27	4.71338e-25	96.2687	93.3694
IQCD	accessory	0.828682	0.309221	3243875	0.582834	9.41651e-27	7.49853e-25	44.6932	28.7757
TSHZ2	accessory	0.633961	0.286906	3.19136e+06	0.573399	1.28311e-26	1.01809e-24	33.7479	20.0867
ANO4	accessory	2.02889	-0.2828	2230305	0.400724	1.84614e-26	1.45957e-24	83.8308	87.8657
KHDRBS3	accessory	1.01961	0.339944	3.26646e+06	0.586892	3.58273e-26	2.7925e-24	50.9121	35.9263
ROBO2	accessory	0.953829	-0.377185	2254193	0.405016	5.2552e-26	4.06734e-24	48.5904	61.5601
GPR158	accessory	1.40269	0.356393	3.30545e+06	0.593897	6.07322e-26	4.68402e-24	66.8325	52.481
PLEKHA6	accessory	2.76045	0.321909	3.32552e+06	0.597503	1.46016e-25	1.11062e-23	94.1128	87.519
ADGRL2	accessory	0.496211	-0.335996	2305009	0.414146	2.27918e-25	1.72764e-23	27.6949	42.8169
IGSF21	accessory	0.1145	-0.277512	2431199	0.436819	3.11646e-25	2.35421e-23	7.37977	19.3283
LONRF2	accessory	0.452011	-0.321036	2312533	0.415498	4.59547e-25	3.44785e-23	27.4461	41.2351
BSG	accessory	1.8043	-0.28987	2.25103e+06	0.404448	1.06416e-24	7.8769e-23	79.602	83.662
PCM1	accessory	1.50178	-0.298545	2257164	0.40555	2.24165e-24	1.6373e-22	71.2272	77.0748
NTNG2	accessory	0.595779	-0.32765	2.30156e+06	0.413526	3.20905e-24	2.33614e-22	34.4113	47.5623
ANKS1B	accessory	2.30947	0.332763	3306739	0.594129	4.72834e-24	3.40842e-22	87.1476	79.6966
DAAM2	accessory	1.85623	0.352649	3.30128e+06	0.593148	5.303e-24	3.81022e-22	79.9337	68.3424
PLEKHA5	accessory	1.04797	-0.326338	2.2769e+06	0.409096	1.47243e-23	1.0511e-21	54.4776	64.6154
TRIO	accessory	1.89566	-0.252271	2264169	0.406808	1.49853e-23	1.06628e-21	81.4262	84.7454
TLL1	accessory	1.67511	0.357096	3.29059e+06	0.591227	1.57122e-23	1.11084e-21	74.8756	61.7985
ABLIM3	accessory	1.15359	-0.312925	2278323	0.409351	3.158e-23	2.2114e-21	58.9552	66.3489
PTPN1	accessory	0.675907	0.25817	3.18664e+06	0.572552	3.69925e-23	2.58221e-21	38.4743	24.2904
NEBL	accessory	0.22806	-0.268923	2.4011e+06	0.43141	5.99143e-23	4.15594e-21	13.3499	26.3272
PDE4D	accessory	2.80906	0.302288	3295040	0.592027	6.20859e-23	4.29307e-21	94.6103	90.4009
SLC8A1	accessory	2.02571	0.362758	3.28794e+06	0.590752	9.21222e-23	6.31065e-21	81.4262	70.4442
CERT1	accessory	0.828918	0.276944	3.21446e+06	0.577549	1.22643e-22	8.29831e-21	46.5174	31.4193
NCOR2	accessory	1.69042	-0.303391	2283394	0.410263	4.95021e-22	3.32902e-20	74.7927	81.5385
ZFYVE9	accessory	0.736974	0.260727	3184714	0.572205	7.89292e-22	5.25988e-20	40.796	26.4789
ARVCF	accessory	1.27061	-0.304811	2295031	0.412353	1.27076e-21	8.4167e-20	61.8574	69.0358
DLG2	accessory	1.80944	-0.275667	2.28828e+06	0.41114	1.27445e-21	8.4167e-20	77.2803	81.6035
CACNA2D2	accessory	1.16952	0.332715	3.23223e+06	0.580742	2.0108e-21	1.31225e-19	54.2289	41.7985
CNGA3	accessory	1.73283	-0.269075	2290665	0.411569	2.03069e-21	1.32133e-19	77.7778	82.0152
DLG4	accessory	1.8335	-0.253	2.29097e+06	0.411624	2.24178e-21	1.45439e-19	79.1045	82.7952
PRDM1	accessory	1.02842	0.309687	3222043	0.578912	2.39158e-21	1.54702e-19	51.5755	38.1365
PIGK	accessory	0.30733	-0.26799	2.38946e+06	0.429319	2.77783e-21	1.79162e-19	18.4909	31.4843
CDK16	accessory	0.901202	0.279978	3210739	0.576881	3.01079e-21	1.93058e-19	49.1708	34.6046
SHROOM3	accessory	1.36972	0.323061	3249529	0.58385	4.60145e-21	2.91663e-19	65.8375	52.2644
WDCP	accessory	0.385747	-0.273652	2.37071e+06	0.425951	5.35224e-21	3.37313e-19	23.7148	36.598
SH3GL2	accessory	1.20131	-0.307009	2.30408e+06	0.413979	6.13778e-21	3.85718e-19	60.1161	68.4724
LOC132777680	accessory	0.488131	-0.288151	2355145	0.423154	7.68467e-21	4.80194e-19	28.1095	41.7985
LOC132779080	accessory	1.17296	-0.286488	2308449	0.414764	1.09729e-20	6.79887e-19	60.0332	66.6739
G0S2	accessory	0.32344	-0.295073	2.40705e+06	0.432481	2.64351e-20	1.61525e-18	17.33	29.7291
ELFN1	accessory	1.31853	-0.301179	2.31028e+06	0.415092	2.76579e-20	1.6853e-18	63.1012	71.0076
CHGA	accessory	0.76806	0.255599	3.17578e+06	0.570599	6.24504e-20	3.73315e-18	42.869	29.0574
AGL	accessory	0.601975	-0.289816	2.35272e+06	0.422718	8.82486e-20	5.24687e-18	34.9088	46.7172
MAPKAPK2	accessory	0.797504	-0.302306	2.33804e+06	0.420081	9.21211e-20	5.46239e-18	43.4494	53.4778
PLS1	accessory	0.433177	-0.275652	2376528	0.426996	9.73888e-20	5.75926e-18	26.6169	38.6349
TMEM108	accessory	2.16608	0.338984	3.2508e+06	0.584078	1.22975e-19	7.25288e-18	83.8308	74.2362
ANKRD6	accessory	0.762632	0.257953	3.16775e+06	0.569157	1.56623e-19	9.18826e-18	41.6252	28.2124
CAMK2D	accessory	1.66198	0.312949	3.23432e+06	0.581118	7.42716e-19	4.26636e-17	74.5439	63.4453
DIP2C	accessory	1.14753	-0.296627	2.3353e+06	0.419589	1.21571e-18	6.91137e-17	56.9652	66.3705
CABP4	accessory	0.932628	0.266626	3.18528e+06	0.572307	1.43626e-18	8.10255e-17	50.1658	36.3597
PSD	accessory	0.901431	0.267146	3179332	0.571238	2.03877e-18	1.1414e-16	48.5075	35.0163
TAF3	accessory	1.03879	0.28402	3.19185e+06	0.573487	2.53559e-18	1.41238e-16	54.063	39.8483
LRP8	accessory	1.26927	-0.271624	2338673	0.420195	3.27569e-18	1.82003e-16	62.1061	68.6241
DAAM1	accessory	0.925747	-0.283728	2351293	0.422462	4.35305e-18	2.40049e-16	50.1658	58.1582
LOC132770552	accessory	1.01492	0.273227	3.18411e+06	0.572096	8.80524e-18	4.78389e-16	53.1509	39.5233
TRPM1	accessory	1.96734	0.27805	3.22239e+06	0.578973	1.4037e-17	7.60756e-16	79.3532	72.4594
ABCA4	accessory	1.41756	-0.27031	2346261	0.421558	2.08633e-17	1.12519e-15	66.9983	74.1278
MCTP1	accessory	1.68335	-0.257046	2.34808e+06	0.421885	4.22294e-17	2.26091e-15	74.3781	80
LOC132762813	accessory	0.582764	-0.266336	2.39317e+06	0.429986	7.01631e-17	3.7293e-15	33.5821	44.4854
RALY	accessory	1.57056	0.29377	3196709	0.57436	2.54172e-16	1.28886e-14	70.0663	59.8267
ELMO1	accessory	1.15257	-0.252211	2.37433e+06	0.426602	7.60055e-16	3.78449e-14	58.126	64.8537
FRYL	accessory	2.20717	0.2565	3.19806e+06	0.574603	1.11677e-15	5.51088e-14	87.8939	80.6284
UVRAG	accessory	0.600655	-0.259704	2407933	0.432639	1.13753e-15	5.60081e-14	34.3284	44.7887
SRRM3	accessory	1.82557	0.265263	3193164	0.573723	1.47174e-15	7.21414e-14	79.2703	70.7692
LOC132778229	accessory	2.18861	0.250273	3.17815e+06	0.571026	2.32788e-14	1.08102e-12	86.733	80.26
TSPAN9	accessory	1.53595	0.269307	3.16082e+06	0.567912	7.17738e-14	3.2643e-12	69.9834	59.7183
TULP1	accessory	1.71977	0.28181	3161754	0.568079	1.15084e-13	5.18065e-12	76.2023	65.0054
ANO2	accessory	1.31864	0.269212	3148018	0.565611	1.29976e-13	5.83037e-12	62.4378	51.3326
GUCA1B	accessory	1.34855	0.279978	3146610	0.565358	1.33849e-13	5.98873e-12	63.1841	49.9892
PPP1R9A	accessory	2.11046	0.253584	3.15916e+06	0.567613	3.35058e-13	1.46351e-11	84.4113	76.598
PHACTR1	accessory	1.35065	0.260527	3136927	0.563619	7.48155e-13	3.21066e-11	63.8474	51.506
BICD2	accessory	1.45041	0.257818	3.14232e+06	0.564587	7.9684e-13	3.40634e-11	68.408	57.0314
SLMAP	accessory	1.61941	0.252251	3145153	0.565097	1.1069e-12	4.71351e-11	73.3831	63.7703

## Sheet: J
gene	cluster	avgExpr	avg_log2FC	stat	auc	p_val	p_val_adj	pct_in	pct_out
LOC132767847	accessory	0.274098	-2.86728	5246.5	0.0185912	3.63006e-185	8.00719e-181	16.0033	97.8632
NTNG1	accessory	0.404754	-2.34464	15808	0.0560162	8.31535e-145	9.171e-141	21.5589	94.8718
NFIB	accessory	0.267935	-2.18467	24732.5	0.0876405	1.74413e-140	1.2824e-136	16.7496	86.3248
SAG	accessory	0.0213408	-1.15311	71269	0.252544	6.45012e-127	3.55692e-123	1.16086	50.4274
LOC132767849	accessory	2.8459	2.23234	265201	0.939749	3.70103e-101	1.63275e-97	95.937	29.9145
PTPRD	accessory	0.921023	-1.85054	28065.5	0.0994511	2.8456e-93	1.04614e-89	45.6053	93.1624
FAT1	accessory	0.0743808	-0.922047	75733.5	0.268364	5.3744e-88	1.69355e-84	4.64345	50
SNTG1	accessory	2.45711	1.93108	253646	0.898804	6.26435e-84	1.72724e-80	90.2156	27.3504
ALKAL1	accessory	0.0121694	-0.560903	97439	0.345279	5.65828e-77	1.38678e-73	0.746269	31.6239
TMEM178B	accessory	0.232331	-1.27798	64753.5	0.229456	5.86627e-72	1.29398e-68	14.7595	62.3932
CDH7	accessory	0.0629004	-0.757241	85339	0.302402	2.53719e-71	5.08777e-68	4.47761	42.735
NETO1	accessory	0.258343	-1.17944	65345	0.231552	2.84059e-68	5.22148e-65	16.0033	63.2479
LUZP2	accessory	2.7318	1.62874	241756	0.856671	3.55205e-67	6.02701e-64	92.3715	50.8547
ARHGAP15	accessory	0.181622	-1.12788	72398	0.256545	1.96691e-65	3.099e-62	12.3549	55.9829
ARHGAP29	accessory	2.47789	1.57701	239592	0.849003	1.59514e-64	2.3457e-61	90.5473	43.5897
LSP1	accessory	0.0155447	-0.486959	102573	0.363471	7.0702e-64	9.74715e-61	0.995025	28.2051
LSAMP	accessory	4.04693	0.754314	235956	0.836119	1.08684e-59	1.41021e-56	99.5854	98.2906
KCNB1	accessory	2.65776	1.64336	234368	0.830491	5.1693e-58	6.3347e-55	91.4594	43.5897
LINGO2	accessory	2.03828	1.50114	229874	0.814565	7.47883e-54	8.68253e-51	78.7728	27.3504
EDIL3	accessory	1.90826	1.39466	229504	0.813254	2.68151e-53	2.95743e-50	79.9337	26.9231
LOC132775583	accessory	1.27136	1.13577	221608	0.785276	7.82482e-48	8.21904e-45	63.6816	7.26496
SOX5	accessory	0.881399	-1.14344	61646	0.218445	1.9285e-47	1.93358e-44	46.4345	81.1966
ARHGEF4	accessory	2.31795	1.10919	224114	0.794158	2.40262e-46	2.30421e-43	87.9768	58.9744
TBX2	accessory	0.0548622	-0.488987	102160	0.362009	2.60186e-46	2.39133e-43	3.48259	30.7692
ZEB2	accessory	0.506802	-1.06396	70816.5	0.250941	2.65824e-45	2.34542e-42	29.1045	67.9487
GYS2	accessory	1.74522	1.19002	220842	0.782563	4.17392e-44	3.54109e-41	75.0415	31.1966
LRP2	accessory	1.98023	1.19019	220910	0.782803	2.4426e-43	1.99551e-40	83.0846	40.5983
ARHGAP24	accessory	2.36211	1.20232	220984	0.783063	4.63235e-43	3.6493e-40	88.6401	52.9915
SLC27A6	accessory	0.0431926	-0.485798	105594	0.374174	1.94224e-42	1.47731e-39	3.15091	27.7778
IQGAP2	accessory	1.34646	1.07278	217040	0.769089	5.33903e-42	3.92561e-39	65.34	16.6667
SLC18B1	accessory	0.94328	0.93671	212122	0.75166	7.27986e-42	5.17998e-39	50.6633	0.42735
DGKZ	accessory	1.56792	1.10534	217022	0.769023	1.54069e-40	1.06202e-37	72.5539	26.0684
PCDH17	accessory	0.598704	-0.994068	74510	0.264029	8.50827e-39	5.68714e-36	32.8358	69.6581
MPDZ	accessory	2.76532	0.855623	216182	0.76605	4.49531e-38	2.9164e-35	94.859	80.3419
RBP1	accessory	0.0648885	-0.451991	106966	0.379036	3.90319e-37	2.4599e-34	3.73134	27.7778
LOC132767848	accessory	3.1901	1.16717	215042	0.762011	5.72865e-37	3.51007e-34	98.5904	74.7863
PLXNB3	accessory	0.180666	-0.647744	93013	0.329595	1.25901e-36	7.50572e-34	11.7745	43.5897
MYO3B	accessory	1.84105	1.02675	213212	0.755523	5.37481e-36	3.11994e-33	77.529	43.1624
MARCHF4	accessory	1.06836	0.953864	207107	0.733891	1.84624e-35	1.04421e-32	52.2388	6.83761
ATP2B2	accessory	0.374911	-0.829083	84242.5	0.298516	6.31911e-35	3.48468e-32	22.471	56.8376
LRFN2	accessory	3.33291	0.719363	212770	0.75396	7.85915e-35	4.22822e-32	97.927	91.0256
ABI1	accessory	1.26693	0.942649	209444	0.742174	1.03661e-34	5.44419e-32	62.3549	20.9402
GLDC	accessory	0.925795	0.857786	204604	0.725022	2.87952e-34	1.47713e-31	48.5904	4.2735
TMEM132C	accessory	1.31482	0.992502	208508	0.738857	5.07867e-34	2.54603e-31	61.7745	17.9487
MYO18A	accessory	1.28191	0.917308	208586	0.739132	1.12298e-33	5.5046e-31	63.267	22.6496
DOCK6	accessory	1.06915	0.870267	206530	0.731846	1.98749e-33	9.53044e-31	56.7164	11.5385
KCNMA1	accessory	2.62574	-0.64841	71843	0.254578	1.20196e-32	5.64104e-30	92.9519	98.7179
USP43	accessory	0.798557	0.766507	201106	0.712626	1.85899e-32	8.54285e-30	44.3615	1.7094
SNCAIP	accessory	0.159993	-0.559804	98625	0.349481	2.44286e-32	1.09969e-29	10.0332	38.8889
PEX5L	accessory	2.48632	0.941085	209752	0.743266	3.26256e-32	1.43931e-29	87.8939	66.6667
LOC132771751	accessory	0.124341	-0.484128	102449	0.363032	6.36742e-32	2.75397e-29	7.62852	34.6154
HCN1	accessory	1.8248	0.935499	208698	0.739531	8.11608e-32	3.44278e-29	77.2803	46.1538
PYGL	accessory	1.14354	0.951832	203755	0.722013	9.75235e-32	4.05882e-29	52.7363	11.5385
DOCK7	accessory	0.0852481	-0.43052	106609	0.377773	2.58404e-31	1.05553e-28	5.63847	29.4872
TAFA3	accessory	0.441712	-0.791829	85504.5	0.302988	3.10713e-31	1.24613e-28	25.8706	58.9744
PODXL2	accessory	0.0750832	-0.426178	108670	0.385076	5.26156e-31	2.07249e-28	4.72637	27.3504
PLCE1	accessory	1.17593	0.887029	204084	0.723177	1.77406e-30	6.8653e-28	58.9552	15.812
MMD	accessory	1.80383	0.902318	207006	0.733533	2.59267e-30	9.86021e-28	77.3632	47.0085
NFIA	accessory	3.17214	-0.56522	75196.5	0.266461	1.02818e-29	3.84399e-27	96.6833	100
THSD7A	accessory	1.42826	0.902303	205028	0.726524	1.10145e-29	4.04931e-27	67.4959	29.0598
NEBL	accessory	0.22806	-0.660176	97395	0.345123	3.52902e-29	1.27612e-26	13.3499	41.8803
AKAP9	accessory	3.21358	0.515243	206245	0.730837	4.54435e-29	1.61676e-26	97.7612	95.7265
PDIA5	accessory	0.159808	-0.535508	101125	0.35834	6.05888e-29	2.12138e-26	10.2819	37.1795
EPHA7	accessory	0.25167	-0.652284	96297	0.341232	9.45938e-29	3.26023e-26	14.7595	44.0171
PLEKHA5	accessory	1.04797	-0.824567	78787	0.279185	1.09848e-28	3.72773e-26	54.4776	78.6325
SBK1	accessory	1.3318	0.920645	202600	0.717922	1.73515e-28	5.79908e-26	61.6086	22.6496
CADM1	accessory	2.1287	-0.789719	77312	0.273958	4.99062e-28	1.64303e-25	82.9187	96.5812
LOC132775384	accessory	0.72302	0.683505	194934	0.690757	7.5333e-28	2.44367e-25	40.3814	2.13675
ABLIM3	accessory	1.15359	-0.776041	79508.5	0.281741	1.49755e-27	4.78737e-25	58.9552	79.4872
CA10	accessory	0.379464	-0.713707	91668.5	0.324831	1.95259e-27	6.15289e-25	22.0564	52.9915
STBD1	accessory	1.76129	0.893817	199989	0.708668	1.13509e-24	3.52644e-22	75.3731	42.735
HEG1	accessory	0.0560481	-0.323793	115290	0.408534	1.88169e-24	5.76477e-22	3.81426	21.7949
ASAP2	accessory	1.58605	0.814298	199161	0.705734	3.46401e-24	1.0467e-21	72.8027	41.453
KCNAB1	accessory	0.433405	-0.668211	93781	0.332316	8.98366e-24	2.67786e-21	25.1244	53.8462
TMEM108	accessory	2.16608	0.850073	199090	0.705484	1.47743e-23	4.34521e-21	83.8308	58.547
TTC39B	accessory	0.972791	0.711598	194255	0.68835	1.76688e-23	5.12815e-21	51.0779	15.3846
MAP2	accessory	2.98352	0.682171	199082	0.705454	2.26369e-23	6.48474e-21	96.1028	85.0427
CNKSR2	accessory	0.298222	-0.573487	99383.5	0.352169	1.54506e-22	4.36934e-20	18.408	44.8718
NBEA	accessory	2.92917	0.551548	196300	0.695594	2.47517e-21	6.91105e-19	95.4395	87.1795
MSI2	accessory	3.58519	0.37	195852	0.694009	5.20386e-21	1.41712e-18	98.6733	97.4359
ANKS1B	accessory	2.30947	0.725873	194358	0.688716	4.86989e-20	1.28383e-17	87.1476	68.3761
SPON1	accessory	0.162333	-0.448685	109157	0.386802	4.889e-20	1.28383e-17	10.2819	31.6239
TJP2	accessory	0.552932	0.506474	182921	0.648187	7.859e-20	2.03946e-17	32.4212	2.99145
LOC132767146	accessory	0.111017	-0.343555	113283	0.401422	1.21491e-19	3.11609e-17	7.13101	26.4957
ADGRL2	accessory	0.496211	-0.625667	97566	0.345729	1.70161e-19	4.31426e-17	27.6949	54.2735
LRRC4C	accessory	1.75582	0.745137	193054	0.684094	1.74275e-19	4.36836e-17	75.6219	50.8547
ANXA6	accessory	0.502126	0.471101	181487	0.643106	1.94888e-19	4.83015e-17	30.5141	1.7094
IMPG2	accessory	1.87412	0.738648	192796	0.683181	3.73519e-19	9.15454e-17	80.0166	53.4188
IMPG1	accessory	3.05933	0.504883	193149	0.68443	3.86051e-19	9.3577e-17	97.0978	91.453
LDB3	accessory	0.450868	-0.596144	99098.5	0.351159	7.03692e-19	1.68718e-16	26.2023	51.2821
DGKI	accessory	0.659844	-0.651466	96174.5	0.340798	2.05288e-18	4.86907e-16	35.4892	59.4017
MAPKBP1	accessory	1.98101	0.65102	191221	0.677598	5.01015e-18	1.17568e-15	81.5091	62.3932
IQSEC2	accessory	0.650384	0.516653	183178	0.6491	5.12093e-18	1.18903e-15	37.6451	8.54701
NCEH1	accessory	0.44707	0.43047	177540	0.629119	1.21587e-17	2.79371e-15	26.7828	0.854701
LOC132760681	accessory	1.27268	0.682095	188619	0.668378	1.77991e-17	4.04755e-15	62.272	29.9145
PITPNM2	accessory	2.17534	0.641948	190022	0.673352	3.81714e-17	8.42484e-15	87.8109	69.2308
LOC132768531	accessory	0.862127	0.564979	184312	0.653114	1.23284e-16	2.69247e-14	46.7662	16.6667
ANK3	accessory	3.81104	0.303436	189274	0.670697	1.28562e-16	2.78022e-14	99.4196	98.7179
GRM8	accessory	3.14969	-0.331854	93037.5	0.329682	1.49925e-16	3.21072e-14	97.5124	99.1453
DLGAP1	accessory	1.94828	0.660425	188168	0.666778	4.26045e-16	9.03626e-14	81.0945	59.4017
TENM2	accessory	1.98245	0.680784	188029	0.666288	5.4926e-16	1.15386e-13	82.4212	59.8291
DGAT2	accessory	0.114242	-0.290878	116638	0.413309	5.58746e-16	1.16272e-13	7.13101	24.359
RAP1GAP2	accessory	1.22997	0.608063	185968	0.658983	9.28378e-16	1.91385e-13	61.1111	35.0427
MLLT3	accessory	0.443805	-0.512011	104064	0.368755	9.66483e-16	1.97395e-13	24.0464	48.7179
DAAM2	accessory	1.85623	0.602894	187436	0.664186	1.15289e-15	2.33308e-13	79.9337	60.6838
SPHKAP	accessory	2.34187	0.6053	187370	0.663952	1.74691e-15	3.50302e-13	88.806	73.5043
LHFPL3	accessory	2.33077	0.700741	186928	0.662388	3.06159e-15	6.084e-13	87.3134	66.6667
ZNF521	accessory	0.138922	-0.327527	115801	0.410345	4.59134e-15	9.04248e-13	8.70647	26.0684
LOC132772074	accessory	0.410627	0.397404	172279	0.610477	7.58465e-15	1.48055e-12	22.8856	0.854701
PRR16	accessory	0.274153	-0.430149	109886	0.389383	1.27902e-14	2.45327e-12	16.4179	37.1795
SEMA6D	accessory	1.05557	0.61128	182193	0.645607	1.33681e-14	2.54202e-12	50.0829	23.0769
TMEM132D	accessory	0.789625	0.580407	178264	0.631687	2.16636e-14	4.08424e-12	36.8159	12.8205
TJP1	accessory	2.92165	0.389355	185290	0.656584	3.16287e-14	5.91243e-12	94.6103	91.453
PLEKHA6	accessory	2.76045	0.548765	185193	0.656238	3.57123e-14	6.61968e-12	94.1128	82.4786
PLEKHG5	accessory	0.382815	0.3531	171837	0.608911	4.10062e-14	7.53762e-12	23.5489	1.7094
MYLK	accessory	1.84341	0.570215	184706	0.654514	4.72576e-14	8.61494e-12	79.602	60.6838
FAT4	accessory	0.707182	0.48457	178287	0.631766	5.54997e-14	1.00345e-11	38.806	13.6752
RHBDL3	accessory	0.0971928	-0.259305	119957	0.425072	6.73308e-14	1.18815e-11	6.13599	20.9402
BAZ2B	accessory	1.69069	0.577938	183879	0.651582	1.22069e-13	2.13698e-11	77.4461	55.5556
LRP1	accessory	0.594136	-0.521593	103864	0.368046	1.51635e-13	2.63367e-11	33.8308	53.4188
LOC132779080	accessory	1.17296	-0.520246	99354	0.352064	1.69783e-13	2.92584e-11	60.0332	74.359
MDGA1	accessory	0.162622	-0.369633	116064	0.411277	2.30857e-13	3.94748e-11	10.4478	26.9231
ISL2	accessory	0.401199	0.348474	171045	0.606104	5.6263e-13	9.47366e-11	24.5439	3.4188
OCA2	accessory	0.408967	0.36338	170248	0.60328	6.6368e-13	1.10905e-10	23.2172	2.5641
SESTD1	accessory	0.237204	-0.342342	112964	0.40029	7.27449e-13	1.20647e-10	15.1741	34.188
WASF3	accessory	0.734604	-0.512565	103320	0.366118	9.43255e-13	1.54121e-10	41.1277	60.2564
CTTNBP2	accessory	0.18911	-0.332872	116162	0.411622	2.96435e-12	4.73823e-10	11.8574	28.6325
EYS	accessory	2.28204	-0.500816	100724	0.356917	3.75947e-12	5.96592e-10	84.4113	93.5897
DCX	accessory	1.01584	0.504212	178638	0.633012	4.49996e-12	7.09e-10	53.068	28.6325
SORBS2	accessory	1.79201	-0.476271	101078	0.358172	4.99372e-12	7.81217e-10	77.4461	89.3162
DGKH	accessory	0.129855	-0.272499	119620	0.423876	6.01242e-12	9.33957e-10	8.29187	23.0769
EML1	accessory	2.71459	0.341214	180980	0.641309	7.32584e-12	1.13002e-09	93.9469	91.453
LOC132783217	accessory	1.08992	-0.482841	102752	0.364107	8.46311e-12	1.29638e-09	56.8823	68.8034
ACSL1	accessory	0.337556	-0.393363	111284	0.394341	8.60457e-12	1.3e-09	21.1443	39.3162
FMN1	accessory	0.451295	-0.420398	109004	0.386258	8.86128e-12	1.32967e-09	26.4511	46.5812
GRM2	accessory	0.326765	0.308438	166666	0.590585	9.58958e-12	1.42924e-09	19.3201	1.28205
NKAIN2	accessory	1.21901	-0.553159	102928	0.364729	1.10924e-11	1.64212e-09	57.0481	70.5128
LOC132769300	accessory	0.332077	0.295971	167699	0.594247	1.19225e-11	1.75324e-09	21.3101	2.5641
CNTN2	accessory	0.72868	0.435115	175070	0.620367	1.38305e-11	2.02035e-09	40.4643	16.6667
EGFLAM	accessory	1.47157	0.515366	179600	0.636421	1.43411e-11	2.08115e-09	68.4909	49.5726
IQCD	accessory	0.828682	0.459079	176096	0.624004	1.53224e-11	2.20903e-09	44.6932	21.7949
PLXNA1	accessory	0.606652	0.411524	172633	0.611731	1.7614e-11	2.52291e-09	33.0017	11.1111
UNC79	accessory	0.425951	0.337569	169605	0.601001	2.91711e-11	4.12472e-09	26.1194	6.41026
MTMR6	accessory	0.173759	-0.294108	117650	0.416895	3.04683e-11	4.2807e-09	11.6086	27.3504
JAKMIP1	accessory	0.785531	0.435509	175270	0.621077	3.68383e-11	5.1429e-09	44.1957	20.0855
PLCH1	accessory	0.508096	0.360643	170712	0.604926	3.99541e-11	5.54282e-09	29.3532	8.11966
GALNT18	accessory	1.51115	0.541566	178408	0.632197	5.46941e-11	7.54026e-09	67.5788	48.2906
IQSEC3	accessory	0.841922	-0.484509	105698	0.374545	5.99654e-11	8.21563e-09	46.1028	61.1111
CSRP2	accessory	0.307008	0.280905	165177	0.585311	8.8881e-11	1.19545e-08	18.7396	1.7094
PDZK1	accessory	0.556685	0.376429	171012	0.605985	9.18615e-11	1.22805e-08	31.5091	10.6838
PLEKHG1	accessory	0.47333	0.347885	169398	0.60027	1.05247e-10	1.39852e-08	27.529	7.69231
JCAD	accessory	0.229951	-0.326578	116616	0.413231	1.13827e-10	1.50347e-08	14.262	30.3419
EGR1	accessory	0.14698	-0.312408	120923	0.428495	1.48608e-10	1.93964e-08	8.70647	22.2222
SYTL2	accessory	0.355882	0.329645	164662	0.583486	1.50922e-10	1.95826e-08	18.325	1.7094
SHROOM3	accessory	1.36972	0.48529	177396	0.628607	1.52644e-10	1.96902e-08	65.8375	46.5812
SCARB1	accessory	0.12982	-0.253304	121066	0.429003	1.579e-10	2.02497e-08	8.54063	22.2222
OPN3	accessory	0.444808	0.327738	168680	0.597725	1.80131e-10	2.28352e-08	26.6169	7.26496
LOC132782807	accessory	3.9893	-0.27953	104038	0.368661	1.92862e-10	2.43095e-08	99.8342	100
IGSF9	accessory	0.717285	-0.451874	107898	0.38234	2.41121e-10	3.00489e-08	40.0498	55.9829
ARHGAP12	accessory	0.977232	0.440427	175174	0.620737	2.98164e-10	3.69489e-08	52.073	29.9145
SGK1	accessory	1.41743	-0.421705	105618	0.374261	5.62098e-10	6.8125e-08	66.0862	76.0684
NRXN3	accessory	1.62278	-0.503666	105598	0.374192	6.41566e-10	7.73314e-08	68.8226	78.2051
DAB1	accessory	0.553914	-0.415359	110912	0.393021	9.86918e-10	1.1704e-07	31.8408	48.7179
MYO6	accessory	1.28803	0.449515	175433	0.621653	1.19537e-09	1.40252e-07	63.8474	46.1538
PTPRS	accessory	0.363174	-0.378721	114322	0.405106	1.34109e-09	1.55694e-07	22.3051	38.0342
SRGAP2	accessory	0.188181	-0.288156	119542	0.423601	1.37905e-09	1.58433e-07	12.1061	26.4957
IQSEC1	accessory	1.94403	-0.350542	105990	0.375579	1.47586e-09	1.68676e-07	82.0896	86.3248
SPATA13	accessory	0.140479	-0.253544	122390	0.433693	1.86068e-09	2.11561e-07	8.54063	21.3675
CACNA1D	accessory	2.3316	-0.343123	106358	0.376882	2.34407e-09	2.63804e-07	88.6401	93.1624
MOCOS	accessory	0.452003	0.320874	166012	0.588271	3.59656e-09	4.00671e-07	24.8756	7.26496
WNK2	accessory	1.5334	-0.398133	107090	0.379479	3.61474e-09	4.00674e-07	71.393	81.1966
WSCD2	accessory	0.471941	0.303536	167514	0.593592	3.71194e-09	4.0939e-07	28.9386	9.82906
DLGAP4	accessory	1.31178	0.445827	174360	0.617853	3.8411e-09	4.21527e-07	64.0133	45.2991
SALL1	accessory	1.56608	0.450493	174656	0.6189	4.47962e-09	4.86756e-07	69.9005	55.1282
FAM107A	accessory	0.651976	0.353883	169548	0.600798	7.15112e-09	7.66046e-07	37.3134	17.094
NTNG2	accessory	0.595779	-0.394098	111992	0.396846	7.75488e-09	8.26363e-07	34.4113	50.4274
MXRA7	accessory	1.36769	-0.392216	108150	0.383232	8.85125e-09	9.29719e-07	67.1642	75.2137
PNISR	accessory	1.3167	-0.367459	108236	0.383536	8.89343e-09	9.29722e-07	65.5058	74.359
FRMD4A	accessory	0.251728	-0.306129	118601	0.420267	9.64734e-09	1.00378e-06	15.9204	30.3419
GSE1	accessory	0.584006	0.356284	167728	0.594348	9.79333e-09	1.01418e-06	31.5091	13.6752
CUNH8orf34	accessory	1.0803	-0.420303	109447	0.387829	1.15386e-08	1.18934e-06	52.8192	65.3846
PARD3	accessory	1.39142	-0.384463	108471	0.384371	1.17416e-08	1.20463e-06	66.335	73.9316
ST3GAL1	accessory	1.04292	0.43224	172018	0.60955	1.18703e-08	1.2122e-06	52.073	33.3333
PLCL1	accessory	1.35987	-0.459113	108792	0.385507	1.30856e-08	1.33015e-06	62.0232	73.9316
TENT5A	accessory	0.300421	-0.317728	117578	0.416642	1.36079e-08	1.37689e-06	18.5738	33.3333
LOC132767331	accessory	0.566766	-0.379619	113264	0.401353	2.08696e-08	2.08299e-06	32.5871	48.7179
ANK2	accessory	1.45837	-0.417794	109062	0.386463	2.39401e-08	2.36803e-06	68.1592	78.6325
SMPD2	accessory	0.549171	0.302871	167297	0.592823	2.62985e-08	2.57819e-06	32.8358	14.1026
AKAP6	accessory	1.78691	-0.343121	108936	0.386019	2.79584e-08	2.71677e-06	77.6949	81.6239
LOC132773140	accessory	0.535727	0.309376	167084	0.592068	2.7844e-08	2.71677e-06	32.1725	14.1026
MYO3A	accessory	2.07034	-0.400904	108864	0.385763	2.83766e-08	2.74281e-06	81.8408	89.7436
MAPKAPK3	accessory	0.372307	0.252808	164008	0.581168	2.84751e-08	2.74281e-06	23.466	6.83761
PKIB	accessory	0.4356	-0.341305	115612	0.409673	2.91777e-08	2.78616e-06	25.2073	41.0256
KIF25	accessory	1.32868	0.419163	172512	0.611304	2.98845e-08	2.84134e-06	65.5887	47.4359
SPTBN5	accessory	0.868578	-0.396829	111176	0.393958	3.61334e-08	3.40611e-06	47.5954	58.9744
PDE4D	accessory	2.80906	0.471155	173126	0.613476	3.75561e-08	3.52516e-06	94.6103	83.7607
GABRB3	accessory	2.59357	-0.281173	109141	0.386745	3.98323e-08	3.72297e-06	91.874	93.1624
KCNV2	accessory	0.334199	0.25982	161989	0.574014	4.0125e-08	3.7345e-06	19.3201	4.70085
AGAP2	accessory	0.322971	0.252204	161933	0.573815	4.1388e-08	3.83587e-06	19.2371	4.70085
CNTNAP5	accessory	0.92698	-0.439687	111386	0.394699	4.49265e-08	4.1464e-06	47.1808	61.1111
PDGFRB	accessory	0.316421	0.27403	160438	0.568518	4.58658e-08	4.21545e-06	16.4179	2.99145
SERPINE2	accessory	0.790046	0.361616	169072	0.599113	6.09491e-08	5.57849e-06	43.3665	24.359
HYCC1	accessory	0.5027	0.295125	165764	0.587389	6.51591e-08	5.91473e-06	30.0995	12.3932
APLP2	accessory	0.920917	0.366379	170012	0.602442	6.82905e-08	6.17357e-06	49.7512	29.9145
GALNT14	accessory	2.22858	0.339099	172404	0.610918	7.18737e-08	6.44467e-06	85.8209	79.4872
GABRA6	accessory	1.08827	-0.381237	111453	0.394938	1.23019e-07	1.09417e-05	56.5506	67.094
GNS	accessory	0.573114	0.307111	166308	0.589317	1.28181e-07	1.13551e-05	33.8308	16.6667
WDR17	accessory	0.791855	-0.36903	113082	0.400712	1.51985e-07	1.34099e-05	43.2836	58.547
TMEM132B	accessory	0.445513	0.285091	163523	0.57945	1.85056e-07	1.62628e-05	25.6219	10.2564
ATP1B3	accessory	0.783728	0.341006	168052	0.5955	1.97626e-07	1.72986e-05	43.7811	25.2137
CDC14A	accessory	0.855626	-0.350113	113266	0.401362	2.53691e-07	2.1859e-05	46.1857	58.1197
JADE2	accessory	1.82144	-0.330514	111282	0.39433	2.71706e-07	2.31401e-05	79.4362	85.0427
PPP2R2B	accessory	2.00352	-0.279395	111368	0.394635	3.05164e-07	2.57905e-05	82.67	85.0427
RGS7	accessory	0.9265	-0.36995	112948	0.400237	3.12875e-07	2.63412e-05	51.2438	59.8291
PPEF2	accessory	1.01972	0.374052	168882	0.598441	3.42246e-07	2.87044e-05	53.068	35.0427
CARMIL1	accessory	1.25163	0.399434	169642	0.601133	3.61576e-07	2.99836e-05	61.2769	44.0171
PTPRT	accessory	0.282342	-0.288229	120907	0.428438	3.63251e-07	3.00097e-05	16.6667	29.9145
ESPN	accessory	0.969304	-0.368458	113110	0.400811	3.70667e-07	3.05081e-05	51.0779	61.5385
TSPAN4	accessory	0.207282	-0.26408	122686	0.434744	3.92176e-07	3.20393e-05	13.1841	25.2137
CACNA2D2	accessory	1.16952	0.406016	168863	0.598372	4.0938e-07	3.33214e-05	54.2289	38.0342
RPS6KC1	accessory	0.907815	0.355781	167944	0.595117	4.91518e-07	3.98599e-05	48.4245	32.0513
MAP7D3	accessory	0.893288	0.348625	167874	0.594868	5.16565e-07	4.17377e-05	48.5904	30.3419
ADGRA1	accessory	1.2054	-0.374954	113090	0.40074	6.36333e-07	5.03091e-05	57.7944	68.3761
PCDH9	accessory	1.67862	0.44363	169559	0.600838	6.42836e-07	5.06417e-05	69.4859	54.7009
PPFIBP1	accessory	1.35398	0.416406	169181	0.599499	6.57667e-07	5.16257e-05	64.0133	45.2991
LOC132773752	accessory	0.308187	-0.267248	120366	0.426521	6.7882e-07	5.30972e-05	19.2371	32.4786
GALNT13	accessory	1.5458	0.380527	169515	0.600682	7.49782e-07	5.80305e-05	72.471	57.265
AFDN	accessory	1.4148	0.349933	169133	0.599329	9.03096e-07	6.91683e-05	68.1592	55.5556
CAPN15	accessory	1.33334	-0.371672	113549	0.402365	1.28248e-06	9.65496e-05	62.6866	73.9316
PTPRR	accessory	0.369635	-0.301232	119647	0.423973	1.38141e-06	0.000103643	23.3002	35.4701
BICD1	accessory	0.583013	0.283201	164304	0.582215	1.39006e-06	0.000103939	34.2454	18.8034
MARCHF1	accessory	1.06486	-0.347713	114594	0.406068	1.78529e-06	0.000132593	53.3997	63.2479
HS6ST1	accessory	0.76014	-0.329596	115972	0.410953	1.9069e-06	0.000141149	41.7081	53.8462
MLXIP	accessory	1.59591	0.377826	168392	0.596701	1.96451e-06	0.000144444	71.5589	57.6923
ABLIM1	accessory	1.80274	0.370257	168500	0.597086	2.13141e-06	0.000155677	77.6949	65.3846
MAP1B	accessory	0.465989	-0.305364	119020	0.421753	2.1798e-06	0.000158687	26.7828	40.1709
TTLL5	accessory	0.915955	-0.331731	115236	0.408345	2.26804e-06	0.000164028	49.8342	57.6923
PARP1	accessory	0.532591	0.264602	162660	0.576393	2.56243e-06	0.000183513	30.0995	14.5299
KTN1	accessory	2.84137	0.346146	168274	0.596285	3.03793e-06	0.000216863	94.6932	86.7521
LOC132771754	accessory	0.571944	0.273204	163012	0.577637	3.19686e-06	0.000227472	32.3383	16.2393
LOC132778274	accessory	0.638328	0.289573	163694	0.580056	3.25352e-06	0.00023002	35.1575	20.0855
PBX3	accessory	1.07865	0.355042	166522	0.590078	3.43896e-06	0.000242353	53.9801	37.6068
SHANK3	accessory	0.525443	-0.306914	118538	0.420042	3.49995e-06	0.000245866	30.8458	43.5897
PPP1R1A	accessory	0.658363	0.296969	163868	0.580674	3.57187e-06	0.000250122	36.4013	21.3675
KHDRBS3	accessory	1.01961	0.344794	166066	0.588459	3.949e-06	0.000273921	50.9121	36.3248
FGF14	accessory	0.30106	-0.261788	122531	0.434193	4.52995e-06	0.000312255	17.8275	29.9145
LIMCH1	accessory	1.30386	0.346158	166964	0.591643	4.63259e-06	0.000317347	63.3499	48.7179
PPP1R16B	accessory	1.00625	-0.330243	115732	0.4101	4.62797e-06	0.000317347	52.4046	64.5299
LOC132782339	accessory	0.357884	-0.263645	121644	0.431052	4.83906e-06	0.000330464	20.398	33.3333
SLC4A4	accessory	1.65154	-0.26533	115074	0.407767	6.65492e-06	0.000446183	74.8756	78.6325
SNCB	accessory	0.675311	0.261397	163664	0.579951	6.9571e-06	0.00046503	39.1376	22.6496
ST6GALNAC5	accessory	1.6054	0.374915	166886	0.591365	7.10516e-06	0.000473024	72.3051	57.6923
ENO2	accessory	1.05966	-0.33848	116109	0.411436	7.11959e-06	0.000473024	54.5605	62.8205
MAPK8IP1	accessory	1.04418	-0.339287	116318	0.412177	8.2139e-06	0.000540843	53.5655	64.9573
LOC132761254	accessory	0.672933	0.27846	163293	0.578635	8.83463e-06	0.000576551	38.3085	23.0769
ZNF804A	accessory	0.417312	-0.275518	121164	0.429351	9.61806e-06	0.000623986	24.2123	36.7521
MAGI2	accessory	0.906587	-0.317474	117288	0.415614	1.18823e-05	0.000766373	48.0929	57.6923
NPTN	accessory	1.20058	0.325195	165602	0.586817	1.27884e-05	0.000820018	61.1111	47.0085
PALM2AKAP2	accessory	1.21767	0.331875	165470	0.586347	1.37607e-05	0.000877261	60.4478	46.5812
MYO5B	accessory	0.657073	0.26906	162688	0.576493	1.52284e-05	0.000962489	38.2255	23.0769
GUCA1C	accessory	1.64231	0.344352	165988	0.588183	1.52794e-05	0.000962952	73.6318	61.1111
ITPK1	accessory	1.04335	0.321662	164726	0.583712	1.53838e-05	0.000966771	53.3167	38.0342
DLG4	accessory	1.8335	0.325579	166087	0.588535	1.57997e-05	0.000990085	79.1045	67.9487
LHX4	accessory	0.391399	-0.270772	121622	0.430972	1.61898e-05	0.00101165	24.7098	35.4701
ELMO1	accessory	1.15257	-0.291412	116920	0.414312	1.66121e-05	0.00103511	58.126	62.8205
CEP170B	accessory	0.651295	0.262654	162382	0.575405	1.94278e-05	0.00120039	37.8939	23.5043
WDR47	accessory	0.804023	-0.307553	118480	0.419838	2.23206e-05	0.00137145	44.0299	54.2735
SRRM3	accessory	1.82557	0.329651	165588	0.586765	2.33678e-05	0.00143179	79.2703	68.8034
MYOZ3	accessory	1.24215	0.304178	164936	0.584458	2.3482e-05	0.00143481	62.4378	49.1453
PTPN1	accessory	0.675907	0.25949	162198	0.574753	2.44737e-05	0.00148308	38.4743	23.0769
SUSD3	accessory	1.00228	-0.325665	117998	0.41813	2.48567e-05	0.00150216	49.4196	62.3932
LOC132777680	accessory	0.488131	-0.271848	121181	0.429409	2.49515e-05	0.00150377	28.1095	40.5983
HOOK1	accessory	1.23036	0.316226	164592	0.583238	2.9168e-05	0.0017436	61.2769	48.2906
ZFYVE9	accessory	0.736974	0.268983	162342	0.575266	3.07178e-05	0.0018268	40.796	26.0684
NHSL1	accessory	0.382942	-0.260178	122879	0.435426	3.24814e-05	0.00190552	22.5539	33.7607
RARB	accessory	0.32201	-0.261714	123769	0.43858	3.29415e-05	0.00192739	19.7347	29.9145
LOC132763235	accessory	0.493962	-0.268939	121412	0.430228	4.04767e-05	0.00233116	29.8507	40.1709
CLTA	accessory	0.83703	0.271364	162792	0.576861	4.22224e-05	0.0024128	46.8491	31.6239
MCTP1	accessory	1.68335	0.350373	164630	0.583374	4.38798e-05	0.00250103	74.3781	60.6838
CRY2	accessory	0.39776	-0.251252	122905	0.435518	5.02064e-05	0.00283236	24.2952	34.6154
DPF3	accessory	1.1898	-0.269814	118249	0.41902	5.04893e-05	0.00284105	59.6186	64.5299
EPB41L2	accessory	1.47786	-0.30551	118090	0.418456	6.00514e-05	0.00331984	67.9104	75.2137
GRAMD2A	accessory	0.997507	-0.278347	119176	0.422306	6.98868e-05	0.00382522	51.7413	60.2564
B4GALNT4	accessory	1.20628	-0.263104	118870	0.421222	8.40721e-05	0.00451207	60.5307	66.6667
LRBA	accessory	1.34063	-0.274829	118681	0.42055	8.76465e-05	0.00468113	65.5058	74.7863
LRP1B	accessory	1.15925	0.308773	162782	0.576826	9.08431e-05	0.00484014	56.9652	41.453
VDAC2	accessory	0.913137	0.277182	162050	0.57423	9.40051e-05	0.00497257	49.1708	34.188
NRXN2	accessory	0.800995	0.275828	161246	0.571381	9.59653e-05	0.00506412	42.4544	29.0598
MAPK4	accessory	1.21547	0.298709	162860	0.577102	9.83097e-05	0.00517545	58.9552	47.4359
CDK18	accessory	0.719687	-0.271016	120774	0.427967	9.87916e-05	0.00518844	40.2156	50.8547
FMNL2	accessory	2.024	0.325705	163622	0.579802	0.000103118	0.00537727	82.0896	71.7949
ACTN4	accessory	1.00495	0.272517	162208	0.57479	0.000118934	0.00610104	53.9801	40.1709
PSD	accessory	0.901431	0.273291	161532	0.572396	0.000136501	0.00684305	48.5075	35.8974
CYTH1	accessory	0.781624	0.251678	160858	0.570006	0.000149249	0.00741474	43.9469	29.4872
SLC25A29	accessory	0.84667	0.254267	161090	0.570826	0.000161005	0.00794189	46.7662	32.0513
